# Supplementary material for: Coherent dynamics of strongly interacting electronic spin defects in hexagonal boron nitride
Source: Nat Commun. 2023 Jun 6;14:3299. doi: 10.1038/s41467-023-39115-y (PMC10244381; doi:10.1038/s41467-023-39115-y)
Supplement: Supplementary file 3 — Source Data [file 41467_2023_39115_MOESM3_ESM.xlsx]

## Sheet: Fig1
(e)	5mW				10mW				(e) Inset	5mW				10mW
	Time (ns)	Normalized Contrast (a.u.)	Error Bar		Time (ns)	Normalized Contrast (a.u.)	Error Bar			Time (ns)	Contrast (a.u.)	Error Bar		Time (ns)	Contrast (a.u.)	Error Bar
	12	1	0.00913954		12	1	0.0109084			12	1	0.00101253		12	1	0.000745562
	36	0.624826	0.00921509		36	0.567463	0.0107442			44	0.982261	0.00100177		44	0.988796	0.000729579
	60	0.392073	0.00930896		60	0.381889	0.0108514			76	0.965774	0.000993236		76	0.977726	0.000728367
	84	0.295873	0.00931344		84	0.272963	0.01089			108	0.955772	0.000978227		108	0.975166	0.000722682
	108	0.0851731	0.00928966		108	0.0933543	0.0108547			188	0.955326	0.000990125		188	0.974528	0.000727156
	164	0.0292655	0.00914917		164	0.0246956	0.0108438			284	0.953058	0.000976452		284	0.974277	0.000718715
	236	-0.0223564	0.00907306		236	0.00220244	0.0108299			404	0.951881	0.000985782		404	0.975275	0.000715599
	308	0.0148517	0.00924447		308	0.0173023	0.0109357			524	0.95438	0.000987019		524	0.976796	0.000733657
	404	-0.0118462	0.00926296		404	-0.0142326	0.0109858			620	0.953284	0.000980858		620	0.976869	0.000720069
	500	0.0174932	0.00916694		500	0.0199103	0.0109108			716	0.952572	0.000986953		716	0.977939	0.000719448
	572	-0.0164125	0.00921286		572	-0.0141866	0.0108568			812	0.950615	0.000977672		812	0.977435	0.000734313
	644	0.00651869	0.00920566		644	-0.00127822	0.0108201			980	0.953255	0.0009787		908	0.978215	0.000727506
	716	-0.025372	0.00914174		716	-0.0151882	0.0109836			1076	0.95308	0.000995495		1004	0.980447	0.000729611
	788	0.00232903	0.00917797		788	0.00261324	0.0110032			1172	0.952521	0.000976823		1100	0.979783	0.000725035
	908	-0.010052	0.00904041		860	-0.0179361	0.0109933			1268	0.94926	0.000970539		1196	0.980125	0.000741921
	1004	0.012333	0.00922536		932	-0.00134701	0.0108981			1364	0.951775	0.000969111		1292	0.980598	0.000726479
	1076	0.00227774	0.00918491		1004	0.030977	0.0108581			1460	0.952259	0.000978417		1388	0.981786	0.000722696
	1148	-0.00195575	0.00914427		1076	0.00858554	0.0108976			1556	0.954932	0.000982719		1484	0.984805	0.000733956
	1220	0.00374779	0.00916052		1148	-0.0163861	0.0107727			1652	0.951621	0.00097586		1580	0.984878	0.000730914
	1292	-0.0333234	0.00925357		1220	0.0169297	0.0109297			1748	0.952122	0.000980397		1676	0.984866	0.000733968
	1364	-0.016889	0.00904224		1292	0.00265441	0.0108323			1844	0.953581	0.000986103		1772	0.984695	0.000732418
	1436	0.0147997	0.00918637		1364	0.011327	0.0108674			1940	0.956144	0.000974766		1868	0.986366	0.000726407
	1508	-0.00535297	0.00911135		1436	0.0231203	0.0109805			2036	0.954177	0.000984417		1964	0.987522	0.000729173
	1580	0.0161213	0.00911206		1508	-0.0114527	0.0109048			2156	0.951792	0.000981594		2060	0.986591	0.00072245
	1652	-0.00187563	0.00902518		1580	-0.0176358	0.0108509			2252	0.955042	0.000976825		2156	0.988237	0.000729285
	1724	0.0368305	0.00912835		1652	0.0142606	0.0109412			2348	0.955514	0.000974895		2252	0.989924	0.000743171
	1796	-0.0231075	0.00917273		1724	0.00215024	0.0108597			2444	0.9529	0.000989369		2348	0.989138	0.000726393
	1868	0.0211411	0.00923673		1796	-0.000566561	0.0108412			2540	0.953425	0.000981435		2444	0.989621	0.000726711
	1940	0.0438892	0.00915221		1868	0.00110903	0.0108857			2636	0.954344	0.000969308		2540	0.990793	0.000729788
	2012	0.0171286	0.0091104		1940	-0.00261953	0.0109102			2732	0.955853	0.000986821		2636	0.990424	0.000733422
	2084	-0.00234329	0.00904605		2012	0.015101	0.0108955			2828	0.952171	0.000979513		2732	0.990963	0.000734942
	2180	-0.00930574	0.00921977		2084	-0.00854631	0.0109375			2924	0.953181	0.000960111		2828	0.990085	0.000720498
	2252	0.0162559	0.00911382		2156	0.0040932	0.0108498							2924	0.990621	0.000732605
	2324	-0.0140995	0.00919673		2228	0.00357047	0.0108419
	2396	-0.0261568	0.00910247		2300	0.00377798	0.0109267
	2468	0.0361639	0.00906046		2372	0.0058986	0.0108432
	2540	-0.0119571	0.00918434		2444	0.00414073	0.0109829
	2612	-0.0211782	0.00919671		2516	-0.0199653	0.0108903
	2684	0.0272543	0.00921957		2588	-0.00656951	0.0109903
	2756	-0.0211667	0.00913576		2660	0.00335659	0.0109109
	2828	0.001973	0.0091958		2732	0.0282859	0.0107797
	2900	0.027471	0.00908075		2804	-0.0244167	0.0108908
	2972	0.0147419	0.00916937		2876	-0.0242546	0.0108913
					2948	-0.00725551	0.0108209

## Sheet: Fig2
Fig 2a																	Fig 2b
Sample 3	T1			Spin Locking			DROID			XY8			Spin Echo				Extracted Timescales (ns)
	Time (ns)	Normalized Contrast (a.u.)	Error Bar	Time (ns)	Normalized Contrast (a.u.)	Error Bar	Time (ns)	Normalized Contrast (a.u.)	Error Bar	Time (ns)	Normalized Contrast (a.u.)	Error Bar	Time (ns)	Normalized Contrast (a.u.)	Error Bar		Sample	Echo	Error Bar	XY8	Error Bar	DROID	Error Bar	Spin Locking	Error Bar	T1	Error Bar
	0	1.06969	0.00881877	500	0.877271	0.021173	126	0.650146	0.0618063	46	0.742491	0.0266185	10	0.888208	0.0113182		S1	71.5122	4.1297	250.431	35.2546	511.65	85.6589	6830	1370	13300	542
	300	0.960958	0.00897674	1000	0.75439	0.0209931	246	0.493971	0.0621176	86	0.539871	0.0266049	14	0.681795	0.011394		S2	63.5605	3.4515	247.553	22.6613	346.647	45.6184	5850	1460	10500	268
	600	0.917587	0.0087441	1500	0.592337	0.0210492	366	0.19097	0.0617657	126	0.546211	0.0265855	18	0.812856	0.0113693		S3	73.3049	4.0906	167.412	9.6318	300.932	53.8756	3390	222	6930	109
	900	0.863378	0.00881902				486	0.254317	0.0628111	166	0.394245	0.026697	22	0.647927	0.0113107
	1200	0.85701	0.0089116				606	0.135535	0.0624288	206	0.343587	0.0264414	26	0.742251	0.0112906
	1500	0.797877	0.00892385				726	0.208375	0.0622427	246	0.170741	0.0264822	30	0.686761	0.0112924
							846	-0.00460125	0.0618625	286	0.120865	0.0263833	34	0.709118	0.0111655
							966	0.0160854	0.0621531	326	0.112262	0.0263555	38	0.680512	0.0113592
							1086	0.00166117	0.0616014	366	0.0937385	0.0263454	42	0.681343	0.0113897
							1206	-0.0391703	0.06166	406	0.047945	0.0265927	46	0.643605	0.0112518
							1326	0.00486412	0.0623114	446	0.0648099	0.0268193	50	0.569446	0.0113572
							1446	0.0329054	0.0620487	486	0.00617126	0.0263302	54	0.526332	0.0113996
										526	0.0570223	0.0265197	58	0.564281	0.0113569
										566	0.0560515	0.0266931	62	0.465484	0.0114649
										606	0.0526842	0.0262488	66	0.476435	0.0113957
										646	0.0384028	0.0265009	70	0.350283	0.0113069
										686	0.031553	0.0267379	74	0.368174	0.0113877
										726	0.0437907	0.0263584	78	0.361822	0.0113737
										766	0.0276207	0.0267314	82	0.372918	0.0113197
										806	0.0159798	0.0262516	86	0.355986	0.0114181
										846	0.00117577	0.0271248	90	0.429423	0.0112078
										886	0.0137995	0.0262416	94	0.289976	0.0113845
										926	0.0222542	0.0265525	98	0.299353	0.011336
										966	0.0144546	0.0265632	102	0.23658	0.0113367
										1006	0.00422186	0.0263332	106	0.21517	0.0112526
										1046	-0.0105707	0.0264986	110	0.231701	0.0113166
										1086	0.0186116	0.0262942	114	0.229775	0.0112936
										1126	0.0426101	0.0266694	118	0.210936	0.0113627
										1166	-0.0281439	0.0267533	122	0.233726	0.0113795
										1206	0.0150415	0.0264395	126	0.1968	0.0112131
										1246	-0.0141539	0.0262504	130	0.201631	0.0113668
										1286	0.00874591	0.0269248	134	0.173521	0.0113701
										1326	-0.0311073	0.0268059	138	0.203616	0.0112966
										1366	-0.00625527	0.0265317	142	0.133534	0.0112316
										1406	0.0250045	0.0263705	146	0.101073	0.0112402
										1446	-0.0012343	0.0266059	150	0.18863	0.0113946
										1486	0.00564604	0.0266554	154	0.165541	0.0113661
													158	0.130065	0.0112633
													162	0.076156	0.0113298
													166	0.0759839	0.0112943
													170	0.0916715	0.0112285
													174	0.0112686	0.0114527
													178	0.0991777	0.0113217
													182	0.0800565	0.011346
													186	0.0958243	0.0114189
													190	0.0323363	0.0112877
													194	0.144038	0.0111587
													198	0.0901573	0.0113886
													202	0.0665494	0.0112941
													206	0.0228779	0.0113266
													210	0.0382462	0.0113234
													214	0.0293529	0.011468
													218	0.0776109	0.0114142
													222	0.0908779	0.0113998
													226	0.0692895	0.011314
													230	0.0125243	0.011281
													234	0.068164	0.0114612
													238	0.0637541	0.0113053
													242	0.0240905	0.0113527
													246	0.086034	0.0112916
													250	0.041434	0.0114185
													254	0.0382268	0.0112967
													258	0.0715213	0.011357
													262	0.0411722	0.0112139
													266	0.0403462	0.0112942
													270	-0.00281944	0.0113558
													274	0.0381924	0.0113542
													278	0.0145592	0.0113582
													282	0.0188228	0.0113353
													286	0.033113	0.0111944
													290	0.0459052	0.0113631
													294	0.114133	0.0113849
													298	0.0929177	0.011382
													302	0.0581995	0.0113401
													306	0.078833	0.0112925

## Sheet: Fig3
(a)	Simulated Results							Experimental Results						(a) Inset
	DROID			XY8					DROID		XY8			Sample	Extracted Densities (ppm)	Error Bar (Plus then Minus)	Adjusted Counts N_A (a.u.)	Error Bar
	Density (ppm)	T2 (ns)	T2 Error Bar	Density (ppm)	T2 (ns)	T2 Error Bar		Sample	T2 (ns)	T2 Error Bar	T2 (ns)	T2 Error Bar		S1	123.223	7.70778	1	0.06
	100	676.807	109.762	100	248.441	72.3644		S1	511.65	85.6589	250.431	35.2546				7.60722
	125	586.442	93.4413	125	215.261	50.915		S2	346.647	45.6184	247.553	22.6613		S2	148.849	24.7252	1.07	0.06
	150	648.34	92.2136	150	213.301	44.1694		S3	300.932	53.8756	167.412	9.6318				20.9208
	175	564.795	69.9348	175	160.118	42.3751								S3	235.736	35.4353	1.9	0.11
	200	560.967	58.3529	200	135.883	38.4207		Density Extraction								30.9307
	250	577.131	66.0379	250	128.143	33.6387		Sample	Extracted Densities (ppm)	Error Bar (Plus then Minus)
	300	500.931	41.2977	300	116.429	22.5865		S1	123.223	7.70778
	400	460.158	33.7744	400	89.9508	16.063				7.60722
	500	382.335	28.372	500	77.3118	12.2636		S2	148.849	24.7252
										20.9208
								S3	235.736	35.4353
										30.9307
(b)
	Sample	Implantation (ion/nm^2)	Error Bar	eta Ratio (%)	Error Bar
	S1	0.3	0.03	22.8006	3.75624
	S2	1.1	0.11	7.53028	1.24056
	S3	10	1	1.31052	0.215898

## Sheet: Fig4
(b)										(c)
		Simulation		Experiment						Simulated ESR Spiltting	D_perp = 25 Hz/(V*cm^-1)		D_perp = 40 Hz/(V*cm^-1)		D_perp = 55 Hz/(V*cm^-1)			Experimental ESR Spiltting
	Sample	S1	S3		S1		S3			Density (ppm)	Splitting (MHz)	Error Bar	Splitting (MHz)	Error Bar	Splitting (MHz)	Error Bar		Sample	Splitting (MHz)	Error Bar
	Frequencies (MHz)	PL Contrast	PL Contrast	Frequencies (MHz)	PL Contrast	Error Bar	PL Contrast	Error Bar		51.0694	94.4737	4.51153	104.475	3.40919	111.593	2.72719		S1	118.097	1.7189
	3200	0.999591	0.999656	3200	1.00024	0.00198693	0.938345	0.000404356		52.4167	98.0327	4.0354	107.262	3.09246	114.718	2.75233		S2	125.082	1.5323
	3210	0.999539	0.999563	3204	0.99994	0.00198664	0.938718	0.000404431		53.7639	96.6981	4.78912	107.96	3.24375	115.217	2.45907		S3	153.426	1.5703
	3220	0.999501	0.999445	3208	0.999983	0.00198668	0.938024	0.000404291		55.1111	94.8869	4.66303	107.473	3.40479	114.847	2.64235
	3230	0.999483	0.999311	3212	0.999451	0.00198615	0.93876	0.00040444		56.4583	96.4845	4.09879	107.009	2.8731	115.674	2.80907		Sample	Extracted Densities (ppm)	Error Bar (Plus then Minus)
	3240	0.999488	0.999178	3216	1.00075	0.00198744	0.938381	0.000404363		57.8056	97.7893	4.39869	109.294	3.13366	115.56	2.71141		S1	123.223	7.70778
	3250	0.999516	0.999069	3220	0.998696	0.0019854	0.937967	0.000404279		59.1528	98.8356	3.94699	109.861	3.00757	115.74	2.61886		S2		7.60722
	3260	0.999554	0.998991	3224	0.998958	0.00198566	0.938008	0.000404287		60.5	97.3495	4.2148	108.771	2.89687	118.452	2.78022		S3	148.849	24.7252
	3270	0.999564	0.998923	3228	0.999167	0.00198587	0.937821	0.00040425		61.8472	98.8844	4.05413	107.892	2.89698	119.338	2.78718				20.9208
	3280	0.999481	0.998815	3232	0.99902	0.00198573	0.93714	0.000404112		63.1944	99.0242	3.84426	110.809	3.12024	119.459	2.80934			235.736	35.4353
	3290	0.999208	0.998588	3236	0.999461	0.00198616	0.936731	0.000404029		64.5417	97.8599	4.19353	110.297	2.64059	118.319	2.49288				30.9307
	3300	0.998641	0.998154	3240	0.998744	0.00198545	0.936192	0.000403919		65.8889	99.4627	4.02129	111.507	3.21983	119.419	2.69089
	3310	0.997708	0.997442	3244	0.99933	0.00198603	0.936186	0.000403918		67.2361	100.307	4.34752	111.506	3.12787	120.047	2.95111
	3320	0.996436	0.996437	3248	0.998601	0.00198531	0.9361	0.000403901		68.5833	98.9143	4.25868	113.123	3.09767	119.67	2.64324
	3330	0.99497	0.995176	3252	0.997983	0.00198469	0.935793	0.000403838		69.9306	100.195	3.81913	111.062	2.60251	121.375	2.86428
	3340	0.993491	0.993701	3256	0.997626	0.00198434	0.935546	0.000403788		71.2778	99.8252	3.86913	110.209	2.82876	120.422	2.797
	3350	0.99207	0.991986	3260	0.998252	0.00198496	0.935583	0.000403796		72.625	99.9207	4.03742	109.367	2.635	119.301	2.57757
	3360	0.990598	0.98995	3264	0.997766	0.00198448	0.935092	0.000403696		73.9722	100.023	3.82535	113.719	3.15378	117.956	2.33782
	3370	0.988911	0.987584	3268	0.996729	0.00198345	0.934712	0.000403619		75.3194	100.32	3.65945	113.442	2.91736	123.202	2.75838
	3380	0.986981	0.985062	3272	0.997989	0.0019847	0.934261	0.000403528		76.6667	99.1739	4.16664	111.609	2.98563	123.696	2.80444
	3390	0.98494	0.982664	3276	0.995762	0.00198248	0.933599	0.000403393		78.0139	101.689	3.28887	113.839	2.93081	122.306	2.75227
	3400	0.982858	0.980555	3280	0.99707	0.00198379	0.933261	0.000403325		79.3611	99.9041	4.10147	112.889	2.83191	121.951	2.61841
	3410	0.98061	0.978681	3284	0.996627	0.00198335	0.932287	0.000403127		80.7083	102.25	3.63224	111.722	2.59986	122.363	2.60638
	3420	0.978095	0.976963	3288	0.994997	0.00198172	0.930776	0.00040282		82.0556	105.105	3.18097	114.12	2.69649	126.646	2.8385
	3430	0.975631	0.975612	3292	0.994322	0.00198105	0.929431	0.000402546		83.4028	101.462	3.44841	115.788	2.84727	123.322	2.71648
	3440	0.973995	0.975144	3296	0.992575	0.00197931	0.928257	0.000402308		84.75	100.316	3.59878	113.683	2.57955	126.395	2.93044
	3450	0.973914	0.976017	3300	0.992422	0.00197916	0.928093	0.000402274		86.0972	104.5	3.53675	113.006	2.59702	127.336	2.64413
	3460	0.975475	0.978214	3304	0.990112	0.00197685	0.927274	0.000402107		87.4444	104.094	3.14856	112.08	2.78072	126.61	2.60311
	3470	0.978023	0.981185	3308	0.990794	0.00197753	0.926937	0.000402039		88.7917	101.894	3.56474	115.521	2.6793	126.955	2.89573
	3480	0.980607	0.984138	3312	0.990028	0.00197677	0.926356	0.00040192		90.1389	105.808	2.90101	114.728	2.50079	128.076	2.65097
	3490	0.982472	0.986372	3316	0.988097	0.00197484	0.925416	0.000401729		91.4861	105.084	3.14035	115.405	2.41587	127.458	2.75761
	3500	0.983217	0.987413	3320	0.987421	0.00197416	0.92469	0.000401581		92.8333	105.636	3.41303	115.953	2.66337	129.188	2.82024
	3510	0.982698	0.987014	3324	0.985322	0.00197206	0.923455	0.000401329		94.1806	105.101	3.25412	115.492	2.73382	130.602	2.80993
	3520	0.980969	0.985172	3328	0.984023	0.00197076	0.920958	0.000400819		95.5278	107.039	3.62325	115.637	2.52629	131.304	2.70564
	3530	0.978393	0.982221	3332	0.98176	0.0019685	0.918969	0.000400413		96.875	105.197	3.05699	116.009	2.6722	129.464	2.62166
	3540	0.975756	0.978894	3336	0.978773	0.0019655	0.917114	0.000400033		98.2222	106.925	3.06957	118.362	2.75268	129.682	2.94612
	3550	0.974081	0.976156	3340	0.977139	0.00196386	0.915005	0.000399601		99.5694	105.006	2.97199	115.893	2.65448	128.877	2.69435
	3560	0.97408	0.974771	3344	0.974264	0.00196097	0.912725	0.000399133		100.917	105.501	3.40997	116.384	2.36337	130.845	2.76836
	3570	0.975698	0.974908	3348	0.97314	0.00195984	0.911237	0.000398828		102.264	106.33	3.10168	116.756	2.77917	129.49	2.72514
	3580	0.978201	0.976162	3352	0.972606	0.0019593	0.910269	0.000398629		103.611	102.477	3.02658	116.767	2.64503	132.66	2.75489
	3590	0.980786	0.977977	3356	0.970846	0.00195752	0.910307	0.000398637		104.958	106.293	3.20754	117.432	2.6493	134.926	2.89891
	3600	0.9831	0.980059	3360	0.969844	0.00195651	0.90939	0.000398449		106.306	108.632	3.38751	120.302	2.73697	131.588	2.73013
	3610	0.985215	0.982398	3364	0.967808	0.00195446	0.908772	0.000398322		107.653	106.674	3.11989	118.421	2.82168	131.931	2.69364
	3620	0.98725	0.984981	3368	0.966106	0.00195274	0.9069	0.000397937		109	106.16	3.02134	119.257	2.65153	132.538	2.89372
	3630	0.989151	0.987604	3372	0.964233	0.00195085	0.904943	0.000397534		110.347	106.94	2.77173	119.541	2.43096	135.976	2.98764
	3640	0.990811	0.98998	3376	0.961147	0.00194772	0.903053	0.000397144		111.694	106.913	3.22414	121.759	2.95895	136.341	3.02079
	3650	0.992258	0.991957	3380	0.958676	0.00194522	0.900185	0.000396553		113.042	107.904	2.97051	120.997	2.68078	135.566	2.90754
	3660	0.993636	0.99358	3384	0.956061	0.00194256	0.898769	0.00039626		114.389	108.069	2.90382	121.283	2.51587	136.003	2.91002
	3670	0.995027	0.994973	3388	0.953765	0.00194023	0.897114	0.000395918		115.736	106.99	3.08429	120.522	3.00412	137.618	2.98992
	3680	0.99636	0.996197	3392	0.951521	0.00193794	0.89699	0.000395892		117.083	108.62	3.23612	122.197	2.66858	135.491	2.86088
	3690	0.997476	0.997232	3396	0.949687	0.00193608	0.896021	0.000395692		118.431	107.763	3.08137	119.779	2.5627	139.639	2.98377
	3700	0.998269	0.998031	3400	0.949622	0.00193601	0.895712	0.000395628		119.778	108.349	2.79999	123.548	2.60448	135.167	2.85555
	3710	0.998745	0.998584	3404	0.949552	0.00193594	0.895705	0.000395626		121.125	108.481	3.1071	123.211	2.79844	136.92	2.9061
	3720	0.998992	0.998922	3408	0.949468	0.00193585	0.895765	0.000395639		122.472	109.148	3.21353	121.078	2.70948	136.943	2.85044
	3730	0.999116	0.999104	3412	0.949407	0.00193579	0.894932	0.000395466		123.819	109.162	3.11523	122.931	2.87599	137.275	2.82497
	3740	0.999201	0.999191	3416	0.948412	0.00193477	0.89452	0.000395381		125.167	110.369	3.3224	127.214	2.98773	138.391	2.78127
	3750	0.999287	0.999232	3420	0.948687	0.00193506	0.893871	0.000395246		126.514	112.972	3.03064	123.157	2.77154	140.001	2.86513
	3760	0.999374	0.999261	3424	0.946401	0.00193272	0.892727	0.000395009		127.861	107.032	2.91455	126.524	2.92102	141.86	2.90266
	3770	0.999447	0.999291	3428	0.947335	0.00193368	0.893169	0.000395101		129.208	108.421	2.90345	124.112	2.66829	140.801	2.9808
	3780	0.999497	0.999324	3432	0.94591	0.00193222	0.892924	0.00039505		130.556	109.058	2.74198	122.706	2.7021	141.807	2.9271
	3790	0.999528	0.999363	3436	0.946453	0.00193278	0.894363	0.000395348		131.903	109.505	2.90168	123.295	2.49212	142.699	3.03344
	3800	0.999556	0.999415	3440	0.948212	0.00193457	0.896142	0.000395717		133.25	109.111	2.80072	124.688	2.83178	141.075	2.95581
				3444	0.950243	0.00193664	0.897597	0.000396018		134.597	111.621	2.74604	127.207	2.80898	140.445	2.80731
				3448	0.953376	0.00193983	0.8995	0.000396411		135.944	109.821	2.86784	126.685	2.75675	139.337	2.92755
				3452	0.955753	0.00194225	0.900744	0.000396668		137.292	111.674	2.9753	124.001	2.58472	141.252	2.9517
				3456	0.957155	0.00194367	0.901104	0.000396742		138.639	109.941	2.58234	122.768	2.6327	143.24	3.23713
				3460	0.958303	0.00194484	0.902926	0.000397118		139.986	110.247	2.66581	127.847	2.61856	141.264	3.09351
				3464	0.95978	0.00194634	0.903994	0.000397338		141.333	110.271	2.82515	127.753	2.89716	140.511	2.95195
				3468	0.961402	0.00194798	0.905729	0.000397696		142.681	110.561	2.71	125.892	2.6427	146.59	3.17693
				3472	0.962155	0.00194874	0.907168	0.000397992		144.028	111.857	2.79552	130.594	2.91883	143.247	3.194
				3476	0.963988	0.0019506	0.909302	0.000398431		145.375	113.904	2.95581	125.092	2.53521	146.92	3.24961
				3480	0.962715	0.00194931	0.911548	0.000398892		146.722	111.338	2.8543	126.819	2.89054	143.652	2.87495
				3484	0.961526	0.00194811	0.912818	0.000399153		148.069	111.39	2.79312	128.644	2.68191	142.671	3.1898
				3488	0.959675	0.00194623	0.913915	0.000399378		149.417	113.361	2.76425	130.602	2.96056	143.327	2.73696
				3492	0.958289	0.00194482	0.914441	0.000399485		150.764	110.654	2.80591	130.315	2.82117	144.491	2.96358
				3496	0.957452	0.00194397	0.913397	0.000399271		152.111	111.238	3.20745	129.362	2.54337	144.335	2.73781
				3500	0.952505	0.00193895	0.912284	0.000399043		153.458	113.179	2.54993	130.787	2.83997	144.867	3.15889
				3504	0.9518	0.00193823	0.911061	0.000398792		154.806	111.073	2.7382	128.299	2.69331	149.516	3.00147
				3508	0.948916	0.00193529	0.909285	0.000398427		156.153	114.4	2.75863	130.623	2.60703	149.276	3.09281
				3512	0.949105	0.00193548	0.908558	0.000398278		157.5	112.611	2.989	128.36	2.50783	149.775	3.00592
				3516	0.947675	0.00193402	0.907704	0.000398102		158.847	112.497	2.52283	130.667	2.97465	148.33	2.76275
				3520	0.947519	0.00193386	0.906925	0.000397942		160.194	113.456	2.69634	131.735	2.82232	152.117	3.19034
				3524	0.948034	0.00193439	0.906301	0.000397813		161.542	115.057	3.12045	129.411	2.61071	145.055	3.07878
				3528	0.948566	0.00193493	0.905624	0.000397674		162.889	112.383	2.89396	131.993	2.89999	148.096	3.20985
				3532	0.949141	0.00193552	0.904171	0.000397375		164.236	111.24	2.64838	130.21	2.49418	149.876	3.05404
				3536	0.951213	0.00193763	0.902953	0.000397124		165.583	113.088	2.88695	129.979	2.6775	151.547	3.07944
				3540	0.952954	0.0019394	0.901266	0.000396776		166.931	113.168	2.69561	133.671	3.23917	150.344	2.96388
				3544	0.954146	0.00194061	0.899689	0.00039645		168.278	113.238	2.88873	132.467	2.89506	151.012	2.93179
				3548	0.956722	0.00194323	0.898898	0.000396287		169.625	112.264	2.85243	131.803	2.87029	148.889	3.07194
				3552	0.957882	0.00194441	0.898362	0.000396176		170.972	116.716	2.71156	134.421	2.84168	151.613	3.1909
				3556	0.958919	0.00194546	0.897539	0.000396006		172.319	113.295	2.54619	134.38	2.87412	149.728	3.32322
				3560	0.960942	0.00194751	0.898517	0.000396208		173.667	112.66	2.65812	131.668	2.83315	153.57	3.19649
				3564	0.962621	0.00194921	0.900449	0.000396607		175.014	114.652	2.72776	135.308	3.00254	155.176	3.27916
				3568	0.965214	0.00195184	0.902069	0.000396941		176.361	113.549	2.47191	134.159	2.85623	154.177	3.14316
				3572	0.96688	0.00195352	0.902982	0.00039713		177.708	117.596	2.82135	133.803	2.89793	157.341	3.23858
				3576	0.968222	0.00195488	0.904104	0.000397361		179.056	116.107	2.83772	137.569	2.94406	154.586	3.32243
				3580	0.972588	0.00195928	0.90445	0.000397432		180.403	116.755	2.6263	136.381	2.74088	154.337	3.18535
				3584	0.972467	0.00195916	0.904957	0.000397537		181.75	115.614	2.66248	132.642	2.73969	154.399	3.33803
				3588	0.973911	0.00196061	0.905845	0.00039772		183.097	117.563	2.80314	133.735	2.6912	156.229	3.20353
				3592	0.975607	0.00196232	0.905704	0.000397691		184.444	116.098	2.99342	136.217	3.24175	153.941	2.97123
				3596	0.977671	0.00196439	0.907379	0.000398035		185.792	117.06	2.49034	135.546	2.7529	154.335	3.22693
				3600	0.979916	0.00196665	0.909224	0.000398415		187.139	114.125	2.58719	136.8	2.71448	152.524	3.16476
				3604	0.98128	0.00196802	0.911225	0.000398826		188.486	115.474	3.06056	139.244	2.98163	159.226	3.16929
				3608	0.981598	0.00196833	0.912321	0.000399051		189.833	116.856	2.47255	134.638	2.76019	157.543	2.97583
				3612	0.984399	0.00197114	0.914237	0.000399444		191.181	114.049	2.73447	134.741	2.85746	155.697	3.11685
				3616	0.985869	0.00197261	0.915934	0.000399791		192.528	118.165	2.57588	138.503	2.91904	158.983	3.34791
				3620	0.986874	0.00197362	0.91776	0.000400165		193.875	115.746	2.6097	135.524	2.88282	154.891	3.1243
				3624	0.987516	0.00197426	0.918347	0.000400285		195.222	115.588	2.52902	139.706	2.83562	158.129	3.01611
				3628	0.98942	0.00197616	0.919302	0.000400481		196.569	116.444	2.56043	138.92	2.89323	160.344	3.27644
				3632	0.991141	0.00197788	0.920879	0.000400803		197.917	117.201	2.4663	138.141	2.87962	159.431	3.4488
				3636	0.992453	0.00197919	0.921255	0.00040088		199.264	115.575	2.65662	140.283	3.06714	159.184	3.25216
				3640	0.992572	0.00197931	0.92224	0.000401081		200.611	117.46	2.8551	141.514	2.8829	156.741	3.30518
				3644	0.993598	0.00198033	0.9241	0.00040146		201.958	116.306	2.45351	139.228	2.93689	155.967	3.17445
				3648	0.994395	0.00198112	0.925507	0.000401747		203.306	117.783	2.629	139.613	2.92764	158.274	3.24726
				3652	0.996316	0.00198304	0.926565	0.000401963		204.653	117.857	2.80901	140.274	2.8948	161.701	3.45923
				3656	0.996924	0.00198364	0.927249	0.000402102		206	116.286	2.55793	137.962	2.70204	159.819	3.32033
				3660	0.997293	0.00198401	0.928741	0.000402406		207.347	117.983	2.6257	137.682	2.81557	160.3	3.33054
				3664	0.997619	0.00198433	0.930301	0.000402723		208.694	118.895	2.98483	140.44	2.95354	162.997	3.19351
				3668	0.998477	0.00198518	0.930484	0.000402761		210.042	118.037	2.58758	138.213	2.84026	163.573	3.43155
				3672	0.99876	0.00198547	0.931102	0.000402886		211.389	116.572	2.29716	142.707	3.02443	165.611	3.38641
				3676	0.997124	0.00198384	0.931977	0.000403064		212.736	118.197	2.70133	139.753	2.90229	162.075	3.4456
				3680	0.998463	0.00198517	0.932067	0.000403082		214.083	119.173	2.92746	139.098	3.04342	164.457	3.32919
				3684	0.999003	0.00198571	0.932803	0.000403232		215.431	117.74	2.63371	141.716	2.94777	159.765	3.5436
				3688	0.997965	0.00198468	0.934013	0.000403477		216.778	119.899	2.48964	138.405	2.81935	163.101	2.9643
				3692	0.998753	0.00198546	0.934437	0.000403563		218.125	119.253	2.75375	138.448	2.8514	161.182	3.32716
				3696	0.997871	0.00198458	0.934932	0.000403664		219.472	119.222	2.86826	141.463	3.02684	163.335	3.40199
				3700	0.99943	0.00198613	0.935542	0.000403788		220.819	119.738	2.87733	141.392	2.84966	160.915	3.40949
				3704	0.9986	0.00198531	0.936256	0.000403932		222.167	118.901	2.57744	144.025	2.95708	160.167	3.31457
				3708	0.999833	0.00198653	0.936088	0.000403898		223.514	119.998	2.76998	141.363	2.84677	167.246	3.61079
				3712	0.998937	0.00198564	0.93598	0.000403876		224.861	118.635	2.48241	142.92	3.10572	163.542	3.3451
				3716	0.999642	0.00198634	0.936365	0.000403954		226.208	118.192	2.63366	142.752	3.10595	164.131	3.37687
				3720	0.997901	0.00198461	0.936638	0.00040401		227.556	122.145	2.81324	146.42	3.1678	165.055	3.21025
				3724	0.999504	0.00198621	0.936766	0.000404036		228.903	119.709	2.55982	142.39	3.11289	160.431	3.34829
				3728	0.998669	0.00198538	0.93717	0.000404118		230.25	120.518	2.69032	141.816	2.87313	166.24	3.3145
				3732	0.999945	0.00198664	0.937372	0.000404159		231.597	121.795	2.7819	141.205	2.76482	166.483	3.34854
				3736	0.999843	0.00198654	0.937365	0.000404157		232.944	120.28	2.62977	143.546	2.84954	168.683	3.33528
				3740	1.00026	0.00198695	0.937505	0.000404185		234.292	120.06	2.40475	146.371	3.0441	166.239	3.27366
				3744	0.999548	0.00198625	0.937995	0.000404285		235.639	119.972	2.56885	145.193	3.14789	165.401	3.32485
				3748	1.0007	0.00198739	0.937603	0.000404205		236.986	120.05	2.51914	144.904	2.9213	167.091	3.40155
				3752	0.999676	0.00198638	0.937555	0.000404196		238.333	120.694	2.70201	144.517	3.16783	167.963	3.33712
				3756	1.00046	0.00198716	0.938238	0.000404334		239.681	119.247	2.77881	143.823	2.91829	165.576	3.44398
				3760	1.0002	0.0019869	0.938089	0.000404304		241.028	122.57	2.55487	144.373	2.94376	167.431	3.28193
				3764	0.999615	0.00198632	0.938111	0.000404308		242.375	121.588	2.67372	149.541	3.13312	169.29	3.5705
				3768	0.999847	0.00198655	0.938328	0.000404352		243.722	122.476	2.48257	147.995	3.12321	167.597	3.70506
				3772	0.999726	0.00198643	0.938865	0.000404461		245.069	123.134	2.84744	145.344	2.82798	170.047	3.6384
				3776	0.999334	0.00198604	0.938779	0.000404443		246.417	122.702	2.62203	143.311	2.85369	169.917	3.34878
				3780	0.999341	0.00198604	0.939119	0.000404512		247.764	120.601	2.54639	150.131	3.08752	172.891	3.24235
				3784	0.999558	0.00198626	0.939099	0.000404508		249.111	124.256	2.89096	149.431	3.17247	168.57	3.50911
				3788	1.0002	0.00198689	0.939547	0.000404599		250.458	122.368	2.74843	148.816	3.02846	170.319	3.42722
				3792	1.00092	0.00198762	0.939034	0.000404495		251.806	123.246	2.73258	148.681	2.90965	168.742	3.26584
				3796	1.00041	0.00198711	0.939424	0.000404574		253.153	121.582	2.54161	147.647	3.14817	173.807	3.6683
				3800	1.00105	0.00198774	0.939107	0.00040451		254.5	120.402	2.55385	148.379	3.16766	173.77	3.48801
										255.847	119.82	2.54932	151.077	3.09861	170.538	3.19027
										257.194	122.535	2.6227	149.718	3.31478	168.717	3.40186
										258.542	123.796	2.76112	148.665	3.14938	169.723	3.43553
										259.889	120.693	2.78924	150.672	3.00684	170.162	3.43198
										261.236	124.019	2.81888	149.859	3.06235	174.083	3.59956
										262.583	120.357	2.41166	152.653	3.20381	170.886	3.61407
										263.931	123.649	2.71526	150.794	3.28531	172.027	3.56782
										265.278	122.719	2.74715	150.678	3.27995	175.48	3.26917
										266.625	127.067	2.6451	150.831	3.15061	176.274	3.79661
										267.972	124.563	2.70956	152.501	3.15593	177.473	3.37342
										269.319	122.378	2.74212	153.702	3.13705	171.695	3.82389
										270.667	124.111	2.83602	150.405	3.13743	176.125	3.53794
										272.014	122.508	2.58678	148.432	3.42461	172.317	3.4265
										273.361	124.299	2.77157	151.763	3.24339	174.479	3.50467
										274.708	124.366	2.52533	150.793	2.85435	174.424	3.49622
										276.056	126.391	2.70268	147.515	3.10049	178.265	3.77712
										277.403	123.712	2.77866	153.227	3.04678	177.816	3.48939
										278.75	128.356	2.85206	150.185	3.20815	179.012	3.22708
										280.097	127.6	2.77774	155.305	3.39307	178.961	3.31016
										281.444	126.683	2.67513	149.378	2.98858	179.168	3.5603
										282.792	125.056	2.5319	151.057	3.27462	174.413	3.64594
										284.139	123.389	2.61324	155.041	3.33592	179.397	3.37549
										285.486	127.231	2.66556	153.05	2.97005	177.95	3.39939
										286.833	124.595	2.56612	149.222	2.9574	178.141	3.54242
										288.181	129.425	2.74526	156.427	3.19991	176.804	3.44617
										289.528	129.264	2.89374	155.959	3.05342	176.947	3.53546
										290.875	128.992	2.80103	152.253	3.25936	180.042	3.24066
										292.222	126.888	2.94785	152.365	3.10235	177.988	3.39251
										293.569	130.055	2.93591	158.91	3.38819	179.559	3.58114
										294.917	128.838	2.89155	156.441	3.32472	176.643	3.67408
										296.264	129.507	2.71672	154.566	3.1691	181.841	3.6898
										297.611	130.516	2.92676	154.791	3.15987	176.905	3.58619
										298.958	128.098	2.7629	154.81	3.01911	183.481	3.5305

## Sheet: Supplementary Fig 2
(a)	Sample	S1			S2			S3			(b)
		Frequencies (MHz)	PL Contrast (a.u.)	Error Bar	Frequencies (MHz)	PL Contrast (a.u.)	Error Bar	Frequencies (MHz)	PL Contrast (a.u.)	Error Bar		Time (ns)	PL Contrast (a.u.)	Error Bar
		2501.5	0.999372	0.000755776	2501.5	0.978878	0.000721645	2501.5	0.959233	0.000157774		0	1	0.000493793
		2505	0.999403	0.000755788	2505	0.979216	0.000721755	2505	0.959652	0.000157792		2	0.985929	0.000491924
		2508.5	0.998212	0.000755338	2508.5	0.979401	0.000721816	2508.5	0.959664	0.000157792		4	0.954377	0.000471555
		2512	0.998457	0.00075543	2512	0.979027	0.000721694	2512	0.959388	0.00015778		6	0.943629	0.000470135
		2515.5	0.999134	0.000755686	2515.5	0.978637	0.000721566	2515.5	0.959021	0.000157765		8	0.957918	0.000476402
		2519	0.99787	0.000755208	2519	0.978963	0.000721673	2519	0.958726	0.000157752		10	0.975447	0.00047717
		2522.5	0.998152	0.000755315	2522.5	0.979116	0.000721723	2522.5	0.958706	0.000157751		12	0.984985	0.000486762
		2526	0.998672	0.000755512	2526	0.977893	0.000721323	2526	0.958712	0.000157751		14	0.979596	0.000485261
		2529.5	0.998155	0.000755316	2529.5	0.978638	0.000721567	2529.5	0.958537	0.000157744		16	0.965885	0.000484901
		2533	0.997774	0.000755172	2533	0.978508	0.000721524	2533	0.958201	0.000157729		18	0.957515	0.000475669
		2536.5	0.997434	0.000755043	2536.5	0.977913	0.000721329	2536.5	0.957919	0.000157717		20	0.955764	0.000473215
		2540	0.997126	0.000754927	2540	0.978997	0.000721684	2540	0.957998	0.000157721		22	0.962422	0.000473945
		2543.5	0.997706	0.000755146	2543.5	0.978555	0.000721539	2543.5	0.957729	0.000157709		24	0.973986	0.000483894
		2547	0.998653	0.000755504	2547	0.978427	0.000721497	2547	0.957976	0.00015772		26	0.977179	0.00048855
		2550.5	0.997983	0.000755251	2550.5	0.978452	0.000721506	2550.5	0.958198	0.000157729		28	0.9727	0.000478634
		2554	0.998961	0.000755621	2554	0.978602	0.000721555	2554	0.958	0.000157721		30	0.965353	0.000474976
		2557.5	0.996946	0.000754859	2557.5	0.978542	0.000721535	2557.5	0.958196	0.000157729		32	0.960321	0.000474329
		2561	0.997911	0.000755224	2561	0.977806	0.000721295	2561	0.958027	0.000157722		34	0.961373	0.000477611
		2564.5	0.998221	0.000755341	2564.5	0.977818	0.000721298	2564.5	0.957407	0.000157695		36	0.964885	0.000476635
		2568	0.997556	0.00075509	2568	0.976794	0.000720963	2568	0.95681	0.00015767		38	0.970177	0.000479768
		2571.5	0.997914	0.000755225	2571.5	0.976758	0.000720952	2571.5	0.95656	0.000157659		40	0.972718	0.00048484
		2575	0.996063	0.000754524	2575	0.976616	0.000720906	2575	0.955667	0.000157621		42	0.970336	0.000481613
		2578.5	0.996025	0.00075451	2578.5	0.976236	0.000720781	2578.5	0.955222	0.000157602		44	0.965227	0.00048204
		2582	0.99688	0.000754834	2582	0.975811	0.000720642	2582	0.955001	0.000157592		46	0.962901	0.000477233
		2585.5	0.995673	0.000754376	2585.5	0.97536	0.000720495	2585.5	0.954632	0.000157576		48	0.964046	0.000470177
		2589	0.995992	0.000754497	2589	0.976024	0.000720712	2589	0.954454	0.000157569		50	0.966888	0.000478827
		2592.5	0.995051	0.000754141	2592.5	0.975946	0.000720686	2592.5	0.954374	0.000157565		52	0.969199	0.000481068
		2596	0.994968	0.000754109	2596	0.975104	0.000720411	2596	0.954134	0.000157555		54	0.96995	0.00048238
		2599.5	0.995923	0.000754471	2599.5	0.975333	0.000720485	2599.5	0.954141	0.000157555		56	0.96876	0.000481021
		2603	0.993891	0.000753701	2603	0.975164	0.00072043	2603	0.953636	0.000157534		58	0.965272	0.000479353
		2606.5	0.993984	0.000753736	2606.5	0.975	0.000720377	2606.5	0.953128	0.000157512		60	0.963286	0.000469379
		2610	0.993736	0.000753642	2610	0.97367	0.000719941	2610	0.952701	0.000157494
		2613.5	0.993465	0.00075354	2613.5	0.973463	0.000719873	2613.5	0.951376	0.000157437
		2617	0.991502	0.000752795	2617	0.971854	0.000719346	2617	0.949785	0.000157368
		2620.5	0.991244	0.000752697	2620.5	0.970965	0.000719055	2620.5	0.948638	0.000157319
		2624	0.989657	0.000752094	2624	0.969542	0.000718588	2624	0.947713	0.000157279
		2627.5	0.988665	0.000751717	2627.5	0.968897	0.000718376	2627.5	0.946919	0.000157245
		2631	0.988166	0.000751527	2631	0.968717	0.000718317	2631	0.946112	0.000157211
		2634.5	0.986839	0.000751022	2634.5	0.967346	0.000717867	2634.5	0.94566	0.000157191
		2638	0.987519	0.000751281	2638	0.967257	0.000717837	2638	0.944866	0.000157157
		2641.5	0.986909	0.000751049	2641.5	0.966733	0.000717665	2641.5	0.944539	0.000157143
		2645	0.98559	0.000750547	2645	0.965909	0.000717395	2645	0.944182	0.000157128
		2648.5	0.985111	0.000750364	2648.5	0.965537	0.000717272	2648.5	0.943549	0.0001571
		2652	0.985604	0.000750552	2652	0.964581	0.000716958	2652	0.942562	0.000157058
		2655.5	0.984109	0.000749983	2655.5	0.96368	0.000716662	2655.5	0.941373	0.000157007
		2659	0.982254	0.000749276	2659	0.96271	0.000716342	2659	0.940421	0.000156966
		2662.5	0.98126	0.000748896	2662.5	0.961307	0.00071588	2662.5	0.938652	0.000156889
		2666	0.979978	0.000748407	2666	0.959171	0.000715176	2666	0.936657	0.000156804
		2669.5	0.977403	0.000747423	2669.5	0.957894	0.000714755	2669.5	0.935054	0.000156734
		2673	0.977488	0.000747456	2673	0.956062	0.000714151	2673	0.933437	0.000156665
		2676.5	0.974019	0.000746128	2676.5	0.955138	0.000713845	2676.5	0.932718	0.000156634
		2680	0.972764	0.000745648	2680	0.953466	0.000713293	2680	0.9321	0.000156607
		2683.5	0.972338	0.000745484	2683.5	0.952877	0.000713098	2683.5	0.93114	0.000156566
		2687	0.971069	0.000744997	2687	0.951148	0.000712526	2687	0.930307	0.00015653
		2690.5	0.97089	0.000744929	2690.5	0.950566	0.000712334	2690.5	0.929792	0.000156507
		2694	0.969889	0.000744545	2694	0.950423	0.000712286	2694	0.92817	0.000156437
		2697.5	0.969669	0.00074446	2697.5	0.949548	0.000711997	2697.5	0.927534	0.00015641
		2701	0.968397	0.000743972	2701	0.949333	0.000711925	2701	0.926534	0.000156367
		2704.5	0.968059	0.000743842	2704.5	0.948278	0.000711576	2704.5	0.925951	0.000156341
		2708	0.967395	0.000743587	2708	0.947537	0.00071133	2708	0.924689	0.000156287
		2711.5	0.966283	0.000743159	2711.5	0.946202	0.000710887	2711.5	0.923839	0.00015625
		2715	0.964037	0.000742295	2715	0.945055	0.000710507	2715	0.922911	0.00015621
		2718.5	0.962728	0.000741791	2718.5	0.943545	0.000710006	2718.5	0.921625	0.000156154
		2722	0.961997	0.000741509	2722	0.941777	0.000709418	2722	0.920718	0.000156115
		2725.5	0.960099	0.000740777	2725.5	0.940516	0.000708999	2725.5	0.919805	0.000156075
		2729	0.959178	0.000740422	2729	0.939312	0.000708598	2729	0.919204	0.000156049
		2732.5	0.956776	0.000739494	2732.5	0.937891	0.000708125	2732.5	0.918497	0.000156019
		2736	0.956121	0.000739241	2736	0.937574	0.000708019	2736	0.918217	0.000156007
		2739.5	0.957905	0.000739931	2739.5	0.936999	0.000707828	2739.5	0.916648	0.000155939
		2743	0.957502	0.000739775	2743	0.936921	0.000707802	2743	0.916121	0.000155916
		2746.5	0.957755	0.000739873	2746.5	0.937058	0.000707848	2746.5	0.916482	0.000155931
		2750	0.959187	0.000740426	2750	0.937749	0.000708078	2750	0.9166	0.000155937
		2753.5	0.959067	0.000740379	2753.5	0.939524	0.000708669	2753.5	0.917286	0.000155966
		2757	0.959905	0.000740702	2757	0.940768	0.000709083	2757	0.917807	0.000155989
		2760.5	0.960547	0.00074095	2760.5	0.940911	0.00070913	2760.5	0.919146	0.000156047
		2764	0.959785	0.000740656	2764	0.940666	0.000709049	2764	0.918865	0.000156035
		2767.5	0.958907	0.000740318	2767.5	0.939621	0.000708701	2767.5	0.919148	0.000156047
		2771	0.957323	0.000739706	2771	0.939427	0.000708636	2771	0.918449	0.000156017
		2774.5	0.956932	0.000739555	2774.5	0.93862	0.000708368	2774.5	0.918043	0.000155999
		2778	0.956402	0.00073935	2778	0.937255	0.000707913	2778	0.917409	0.000155972
		2781.5	0.956496	0.000739386	2781.5	0.936357	0.000707614	2781.5	0.917442	0.000155973
		2785	0.956816	0.00073951	2785	0.936121	0.000707536	2785	0.91638	0.000155927
		2788.5	0.957252	0.000739678	2788.5	0.93693	0.000707805	2788.5	0.916906	0.00015595
		2792	0.95721	0.000739662	2792	0.937859	0.000708114	2792	0.917147	0.00015596
		2795.5	0.959352	0.000740489	2795.5	0.938942	0.000708475	2795.5	0.918401	0.000156015
		2799	0.961262	0.000741226	2799	0.94126	0.000709246	2799	0.920374	0.0001561
		2802.5	0.961976	0.000741501	2802.5	0.943679	0.00071005	2802.5	0.922006	0.000156171
		2806	0.96438	0.000742427	2806	0.945484	0.000710649	2806	0.923708	0.000156244
		2809.5	0.965165	0.000742729	2809.5	0.947189	0.000711215	2809.5	0.925363	0.000156316
		2813	0.966533	0.000743255	2813	0.94841	0.00071162	2813	0.926334	0.000156358
		2816.5	0.966841	0.000743374	2816.5	0.948952	0.000711799	2816.5	0.926495	0.000156365
		2820	0.966972	0.000743424	2820	0.947524	0.000711326	2820	0.92698	0.000156386
		2823.5	0.966447	0.000743223	2823.5	0.947115	0.00071119	2823.5	0.926982	0.000156386
		2827	0.966102	0.000743089	2827	0.946844	0.0007111	2827	0.926777	0.000156377
		2830.5	0.966874	0.000743386	2830.5	0.946982	0.000711146	2830.5	0.926903	0.000156382
		2834	0.968139	0.000743873	2834	0.947358	0.000711271	2834	0.927925	0.000156427
		2837.5	0.969339	0.000744333	2837.5	0.948645	0.000711697	2837.5	0.928191	0.000156438
		2841	0.970532	0.000744791	2841	0.950532	0.000712322	2841	0.930348	0.000156531
		2844.5	0.973172	0.000745804	2844.5	0.952823	0.00071308	2844.5	0.932394	0.00015662
		2848	0.975575	0.000746724	2848	0.955868	0.000714086	2848	0.93464	0.000156717
		2851.5	0.978267	0.000747754	2851.5	0.958225	0.000714864	2851.5	0.936504	0.000156797
		2855	0.979164	0.000748096	2855	0.960529	0.000715624	2855	0.938376	0.000156878
		2858.5	0.980607	0.000748647	2858.5	0.962498	0.000716273	2858.5	0.940008	0.000156948
		2862	0.982419	0.000749339	2862	0.963635	0.000716647	2862	0.941599	0.000157016
		2865.5	0.983093	0.000749596	2865.5	0.963496	0.000716601	2865.5	0.941726	0.000157022
		2869	0.982663	0.000749432	2869	0.963567	0.000716624	2869	0.942607	0.00015706
		2872.5	0.981818	0.000749109	2872.5	0.964318	0.000716872	2872.5	0.942519	0.000157056
		2876	0.983127	0.000749608	2876	0.963376	0.000716561	2876	0.942739	0.000157065
		2879.5	0.984168	0.000750005	2879.5	0.964144	0.000716814	2879.5	0.943588	0.000157102
		2883	0.98397	0.00074993	2883	0.964775	0.000717022	2883	0.944079	0.000157123
		2886.5	0.98678	0.000751	2886.5	0.965732	0.000717336	2886.5	0.944909	0.000157159
		2890	0.987549	0.000751292	2890	0.966221	0.000717497	2890	0.946345	0.000157221
		2893.5	0.988694	0.000751728	2893.5	0.968021	0.000718088	2893.5	0.947481	0.000157269
		2897	0.988924	0.000751815	2897	0.969846	0.000718688	2897	0.948857	0.000157329
		2900.5	0.990311	0.000752342	2900.5	0.971377	0.00071919	2900.5	0.95028	0.00015739
		2904	0.991583	0.000752825	2904	0.97197	0.000719384	2904	0.951023	0.000157422
		2907.5	0.99304	0.000753378	2907.5	0.972995	0.00071972	2907.5	0.952042	0.000157465
		2911	0.993883	0.000753698	2911	0.973716	0.000719956	2911	0.952933	0.000157504
		2914.5	0.99378	0.000753659	2914.5	0.974371	0.000720171	2914.5	0.9533	0.000157519
		2918	0.994211	0.000753823	2918	0.974404	0.000720182	2918	0.953944	0.000157547
		2921.5	0.994692	0.000754005	2921.5	0.974565	0.000720234	2921.5	0.954187	0.000157557
		2925	0.995755	0.000754408	2925	0.974809	0.000720314	2925	0.954426	0.000157568
		2928.5	0.995428	0.000754283	2928.5	0.975761	0.000720626	2928.5	0.955206	0.000157601
		2932	0.996358	0.000754636	2932	0.97599	0.000720701	2932	0.955236	0.000157602
		2935.5	0.996339	0.000754629	2935.5	0.976664	0.000720921	2935.5	0.956458	0.000157655
		2939	0.996491	0.000754686	2939	0.976557	0.000720886	2939	0.956241	0.000157645
		2942.5	0.996237	0.00075459	2942.5	0.977133	0.000721075	2942.5	0.956762	0.000157668
		2946	0.997278	0.000754984	2946	0.978164	0.000721411	2946	0.957561	0.000157702
		2949.5	0.997648	0.000755124	2949.5	0.978286	0.000721451	2949.5	0.958222	0.00015773
		2953	0.997929	0.000755231	2953	0.978722	0.000721594	2953	0.958437	0.00015774
		2956.5	0.99812	0.000755303	2956.5	0.979368	0.000721805	2956.5	0.958846	0.000157757
		2960	0.998689	0.000755518	2960	0.978826	0.000721628	2960	0.959276	0.000157775
		2963.5	0.998726	0.000755532	2963.5	0.979258	0.000721769	2963.5	0.959013	0.000157764
		2967	0.999069	0.000755662	2967	0.979525	0.000721856	2967	0.959531	0.000157786
		2970.5	0.999467	0.000755812	2970.5	0.979163	0.000721738	2970.5	0.95935	0.000157779
		2974	0.998095	0.000755293	2974	0.980048	0.000722027	2974	0.959037	0.000157765
		2977.5	0.999069	0.000755662	2977.5	0.980158	0.000722063	2977.5	0.959704	0.000157794
		2981	0.99928	0.000755742	2981	0.97928	0.000721776	2981	0.959855	0.0001578
		2984.5	0.998526	0.000755456	2984.5	0.979851	0.000721963	2984.5	0.959408	0.000157781
		2988	0.998188	0.000755328	2988	0.979784	0.000721941	2988	0.959795	0.000157798
		2991.5	0.999233	0.000755724	2991.5	0.979964	0.000722	2991.5	0.959395	0.000157781
		2995	0.999425	0.000755796	2995	0.97992	0.000721985	2995	0.959783	0.000157797
		2998.5	0.999249	0.00075573	2998.5	0.980373	0.000722133	2998.5	0.959935	0.000157804

## Sheet: Supplementary Fig 4
	Residual Calculation
	Sample	S3	S2	S1		Simulated Results							Experimental Results
	Density (ppm)	Residual	Residual	Residual		DROID			XY8				DROID			XY8
	100	0.0242174	0.0120045	0.00259474		Density (ppm)	T2 (ns)	Error Bar	Density (ppm)	T2 (ns)	Error Bar		Sample	T2 (ns)	Error Bar	T2 (ns)	Error Bar
	100.3	0.0241149	0.0119604	0.00256848		100	676.807	109.762	100	248.441	72.3644		S1	511.65	85.6589	250.431	35.2546
	100.601	0.0240129	0.0119168	0.00254268		125	586.442	93.4413	125	215.261	50.915		S2	346.647	45.6184	247.553	22.6613
	100.901	0.0239115	0.0118736	0.00251733		150	648.34	92.2136	150	213.301	44.1694		S3	300.932	53.8756	167.412	9.6318
	101.201	0.0238107	0.011831	0.00249244		175	564.795	69.9348	175	160.118	42.3751
	101.502	0.0237104	0.0117888	0.00246799		200	560.967	58.3529	200	135.883	38.4207
	101.802	0.0236107	0.0117472	0.00244399		250	577.131	66.0379	250	128.143	33.6387
	102.102	0.0235115	0.011706	0.00242044		300	500.931	41.2977	300	116.429	22.5865
	102.402	0.0234129	0.0116653	0.00239732		400	460.158	33.7744	400	89.9508	16.063
	102.703	0.0233149	0.011625	0.00237464		500	382.335	28.372	500	77.3118	12.2636
	103.003	0.0232174	0.0115853	0.0023524
	103.303	0.0231204	0.011546	0.00233059
	103.604	0.023024	0.0115072	0.00230921
	103.904	0.0229282	0.0114688	0.00228826
	104.204	0.0228328	0.0114309	0.00226773
	104.505	0.022738	0.0113935	0.00224762
	104.805	0.0226438	0.0113565	0.00222794
	105.105	0.02255	0.01132	0.00220867
	105.405	0.0224568	0.0112839	0.00218981
	105.706	0.0223641	0.0112482	0.00217136
	106.006	0.0222719	0.0112131	0.00215333
	106.306	0.0221803	0.0111783	0.0021357
	106.607	0.0220891	0.011144	0.00211847
	106.907	0.0219985	0.0111102	0.00210164
	107.207	0.0219084	0.0110767	0.00208522
	107.508	0.0218187	0.0110437	0.00206919
	107.808	0.0217296	0.0110112	0.00205355
	108.108	0.021641	0.010979	0.00203831
	108.408	0.0215528	0.0109473	0.00202345
	108.709	0.0214652	0.010916	0.00200898
	109.009	0.021378	0.0108851	0.0019949
	109.309	0.0212913	0.0108546	0.0019812
	109.61	0.0212051	0.0108246	0.00196788
	109.91	0.0211194	0.010795	0.00195493
	110.21	0.0210342	0.0107657	0.00194237
	110.511	0.0209494	0.0107369	0.00193017
	110.811	0.0208652	0.0107085	0.00191835
	111.111	0.0207813	0.0106805	0.00190689
	111.411	0.020698	0.0106529	0.00189581
	111.712	0.0206151	0.0106256	0.00188508
	112.012	0.0205327	0.0105988	0.00187472
	112.312	0.0204507	0.0105724	0.00186472
	112.613	0.0203692	0.0105464	0.00185508
	112.913	0.0202882	0.0105207	0.0018458
	113.213	0.0202076	0.0104954	0.00183686
	113.514	0.0201274	0.0104706	0.00182828
	113.814	0.0200477	0.0104461	0.00182005
	114.114	0.0199685	0.010422	0.00181217
	114.414	0.0198897	0.0103982	0.00180464
	114.715	0.0198113	0.0103748	0.00179745
	115.015	0.0197334	0.0103519	0.0017906
	115.315	0.0196558	0.0103292	0.00178409
	115.616	0.0195788	0.010307	0.00177792
	115.916	0.0195021	0.0102851	0.00177208
	116.216	0.0194259	0.0102636	0.00176658
	116.517	0.0193501	0.0102424	0.00176141
	116.817	0.0192748	0.0102216	0.00175658
	117.117	0.0191998	0.0102012	0.00175207
	117.417	0.0191253	0.0101811	0.00174788
	117.718	0.0190512	0.0101614	0.00174403
	118.018	0.0189775	0.010142	0.00174049
	118.318	0.0189043	0.010123	0.00173728
	118.619	0.0188314	0.0101043	0.00173439
	118.919	0.0187589	0.010086	0.00173182
	119.219	0.0186869	0.010068	0.00172956
	119.52	0.0186152	0.0100504	0.00172761
	119.82	0.018544	0.0100331	0.00172598
	120.12	0.0184732	0.0100162	0.00172466
	120.42	0.0184027	0.00999954	0.00172365
	120.721	0.0183327	0.00998326	0.00172295
	121.021	0.018263	0.00996732	0.00172255
	121.321	0.0181937	0.00995171	0.00172246
	121.622	0.0181249	0.00993643	0.00172267
	121.922	0.0180564	0.00992148	0.00172318
	122.222	0.0179883	0.00990686	0.00172399
	122.523	0.0179205	0.00989256	0.0017251
	122.823	0.0178532	0.00987859	0.0017265
	123.123	0.0177863	0.00986494	0.0017282
	123.423	0.0177197	0.00985161	0.00173019
	123.724	0.0176535	0.0098386	0.00173247
	124.024	0.0175876	0.0098259	0.00173504
	124.324	0.0175222	0.00981352	0.0017379
	124.625	0.0174571	0.00980146	0.00174105
	124.925	0.0173924	0.00978971	0.00174448
	125.225	0.017328	0.00977826	0.0017482
	125.526	0.0172641	0.00976713	0.0017522
	125.826	0.0172004	0.0097563	0.00175648
	126.126	0.0171372	0.00974579	0.00176103
	126.426	0.0170743	0.00973557	0.00176587
	126.727	0.0170117	0.00972566	0.00177098
	127.027	0.0169495	0.00971605	0.00177637
	127.327	0.0168877	0.00970673	0.00178203
	127.628	0.0168262	0.00969772	0.00178797
	127.928	0.0167651	0.009689	0.00179417
	128.228	0.0167043	0.00968058	0.00180064
	128.529	0.0166439	0.00967245	0.00180738
	128.829	0.0165838	0.00966461	0.00181439
	129.129	0.0165241	0.00965707	0.00182166
	129.429	0.0164647	0.00964981	0.0018292
	129.73	0.0164056	0.00964284	0.001837
	130.03	0.0163469	0.00963616	0.00184506
	130.33	0.0162885	0.00962976	0.00185338
	130.631	0.0162305	0.00962365	0.00186196
	130.931	0.0161728	0.00961782	0.00187079
	131.231	0.0161154	0.00961226	0.00187988
	131.532	0.0160583	0.00960699	0.00188923
	131.832	0.0160016	0.009602	0.00189883
	132.132	0.0159452	0.00959728	0.00190868
	132.432	0.0158892	0.00959283	0.00191878
	132.733	0.0158334	0.00958866	0.00192913
	133.033	0.015778	0.00958477	0.00193973
	133.333	0.0157229	0.00958114	0.00195058
	133.634	0.0156682	0.00957779	0.00196167
	133.934	0.0156137	0.0095747	0.00197301
	134.234	0.0155596	0.00957188	0.00198459
	134.535	0.0155058	0.00956932	0.00199641
	134.835	0.0154523	0.00956703	0.00200847
	135.135	0.0153991	0.009565	0.00202078
	135.435	0.0153462	0.00956324	0.00203332
	135.736	0.0152936	0.00956173	0.0020461
	136.036	0.0152414	0.00956049	0.00205911
	136.336	0.0151894	0.0095595	0.00207236
	136.637	0.0151378	0.00955877	0.00208585
	136.937	0.0150864	0.0095583	0.00209956
	137.237	0.0150354	0.00955808	0.00211351
	137.538	0.0149847	0.00955811	0.00212769
	137.838	0.0149342	0.0095584	0.0021421
	138.138	0.0148841	0.00955894	0.00215674
	138.438	0.0148343	0.00955972	0.0021716
	138.739	0.0147847	0.00956076	0.00218669
	139.039	0.0147355	0.00956204	0.00220201
	139.339	0.0146865	0.00956357	0.00221755
	139.64	0.0146379	0.00956534	0.00223331
	139.94	0.0145895	0.00956736	0.00224929
	140.24	0.0145414	0.00956962	0.0022655
	140.541	0.0144936	0.00957213	0.00228192
	140.841	0.0144461	0.00957487	0.00229857
	141.141	0.0143989	0.00957785	0.00231543
	141.441	0.014352	0.00958107	0.00233251
	141.742	0.0143053	0.00958453	0.0023498
	142.042	0.014259	0.00958823	0.00236731
	142.342	0.0142129	0.00959216	0.00238503
	142.643	0.0141671	0.00959632	0.00240296
	142.943	0.0141216	0.00960071	0.00242111
	143.243	0.0140763	0.00960534	0.00243947
	143.544	0.0140313	0.0096102	0.00245803
	143.844	0.0139866	0.00961529	0.00247681
	144.144	0.0139422	0.00962061	0.00249579
	144.444	0.0138981	0.00962615	0.00251498
	144.745	0.0138542	0.00963192	0.00253437
	145.045	0.0138106	0.00963792	0.00255397
	145.345	0.0137672	0.00964414	0.00257378
	145.646	0.0137242	0.00965059	0.00259378
	145.946	0.0136814	0.00965726	0.00261399
	146.246	0.0136388	0.00966415	0.0026344
	146.547	0.0135966	0.00967125	0.00265501
	146.847	0.0135546	0.00967858	0.00267582
	147.147	0.0135128	0.00968613	0.00269683
	147.447	0.0134713	0.0096939	0.00271803
	147.748	0.0134301	0.00970188	0.00273944
	148.048	0.0133891	0.00971008	0.00276103
	148.348	0.0133484	0.00971849	0.00278283
	148.649	0.013308	0.00972712	0.00280481
	148.949	0.0132678	0.00973596	0.00282699
	149.249	0.0132278	0.00974501	0.00284936
	149.55	0.0131881	0.00975427	0.00287192
	149.85	0.0131487	0.00976374	0.00289468
	150.15	0.0131095	0.00977342	0.00291762
	150.45	0.0130706	0.00978331	0.00294075
	150.751	0.0130319	0.00979341	0.00296407
	151.051	0.0129935	0.00980371	0.00298758
	151.351	0.0129553	0.00981422	0.00301127
	151.652	0.0129173	0.00982493	0.00303515
	151.952	0.0128796	0.00983585	0.00305921
	152.252	0.0128422	0.00984697	0.00308346
	152.553	0.012805	0.00985829	0.00310789
	152.853	0.012768	0.00986982	0.0031325
	153.153	0.0127313	0.00988154	0.00315729
	153.453	0.0126948	0.00989346	0.00318226
	153.754	0.0126586	0.00990558	0.00320742
	154.054	0.0126226	0.0099179	0.00323275
	154.354	0.0125868	0.00993042	0.00325826
	154.655	0.0125513	0.00994313	0.00328395
	154.955	0.012516	0.00995603	0.00330981
	155.255	0.0124809	0.00996914	0.00333585
	155.556	0.0124461	0.00998243	0.00336207
	155.856	0.0124115	0.00999592	0.00338846
	156.156	0.0123771	0.0100096	0.00341502
	156.456	0.012343	0.0100235	0.00344176
	156.757	0.0123091	0.0100375	0.00346867
	157.057	0.0122754	0.0100518	0.00349575
	157.357	0.0122419	0.0100662	0.003523
	157.658	0.0122087	0.0100808	0.00355042
	157.958	0.0121757	0.0100957	0.00357801
	158.258	0.012143	0.0101107	0.00360577
	158.559	0.0121104	0.0101258	0.0036337
	158.859	0.0120781	0.0101412	0.00366179
	159.159	0.012046	0.0101568	0.00369005
	159.459	0.0120141	0.0101725	0.00371848
	159.76	0.0119825	0.0101884	0.00374707
	160.06	0.011951	0.0102045	0.00377582
	160.36	0.0119198	0.0102208	0.00380474
	160.661	0.0118888	0.0102373	0.00383382
	160.961	0.0118581	0.0102539	0.00386307
	161.261	0.0118275	0.0102707	0.00389247
	161.562	0.0117971	0.0102877	0.00392204
	161.862	0.011767	0.0103049	0.00395177
	162.162	0.0117371	0.0103223	0.00398165
	162.462	0.0117074	0.0103398	0.0040117
	162.763	0.0116779	0.0103575	0.0040419
	163.063	0.0116486	0.0103754	0.00407226
	163.363	0.0116195	0.0103934	0.00410278
	163.664	0.0115907	0.0104116	0.00413345
	163.964	0.011562	0.01043	0.00416428
	164.264	0.0115336	0.0104486	0.00419526
	164.565	0.0115054	0.0104673	0.0042264
	164.865	0.0114773	0.0104863	0.00425769
	165.165	0.0114495	0.0105053	0.00428914
	165.465	0.0114219	0.0105246	0.00432074
	165.766	0.0113945	0.010544	0.00435249
	166.066	0.0113673	0.0105636	0.00438439
	166.366	0.0113403	0.0105833	0.00441644
	166.667	0.0113135	0.0106032	0.00444864
	166.967	0.0112869	0.0106233	0.00448099
	167.267	0.0112605	0.0106436	0.00451349
	167.568	0.0112343	0.010664	0.00454614
	167.868	0.0112083	0.0106846	0.00457893
	168.168	0.0111825	0.0107053	0.00461187
	168.468	0.0111569	0.0107262	0.00464496
	168.769	0.0111315	0.0107473	0.0046782
	169.069	0.0111063	0.0107685	0.00471158
	169.369	0.0110812	0.0107899	0.0047451
	169.67	0.0110564	0.0108114	0.00477877
	169.97	0.0110318	0.0108331	0.00481258
	170.27	0.0110074	0.010855	0.00484653
	170.571	0.0109831	0.010877	0.00488063
	170.871	0.0109591	0.0108992	0.00491487
	171.171	0.0109352	0.0109215	0.00494925
	171.471	0.0109116	0.010944	0.00498377
	171.772	0.0108881	0.0109666	0.00501843
	172.072	0.0108648	0.0109894	0.00505323
	172.372	0.0108417	0.0110124	0.00508817
	172.673	0.0108188	0.0110355	0.00512324
	172.973	0.0107961	0.0110588	0.00515846
	173.273	0.0107735	0.0110822	0.00519381
	173.574	0.0107512	0.0111057	0.0052293
	173.874	0.010729	0.0111294	0.00526493
	174.174	0.010707	0.0111533	0.00530069
	174.474	0.0106852	0.0111773	0.00533659
	174.775	0.0106636	0.0112015	0.00537262
	175.075	0.0106422	0.0112258	0.00540878
	175.375	0.0106209	0.0112503	0.00544508
	175.676	0.0105999	0.0112749	0.00548151
	175.976	0.010579	0.0112996	0.00551808
	176.276	0.0105583	0.0113246	0.00555477
	176.577	0.0105377	0.0113496	0.0055916
	176.877	0.0105174	0.0113748	0.00562856
	177.177	0.0104972	0.0114001	0.00566565
	177.477	0.0104772	0.0114256	0.00570287
	177.778	0.0104574	0.0114513	0.00574022
	178.078	0.0104377	0.011477	0.0057777
	178.378	0.0104183	0.011503	0.00581531
	178.679	0.010399	0.011529	0.00585304
	178.979	0.0103799	0.0115552	0.00589091
	179.279	0.0103609	0.0115816	0.0059289
	179.58	0.0103421	0.011608	0.00596702
	179.88	0.0103235	0.0116347	0.00600526
	180.18	0.0103051	0.0116614	0.00604363
	180.48	0.0102869	0.0116883	0.00608212
	180.781	0.0102688	0.0117154	0.00612074
	181.081	0.0102509	0.0117426	0.00615948
	181.381	0.0102331	0.0117699	0.00619835
	181.682	0.0102155	0.0117973	0.00623734
	181.982	0.0101981	0.0118249	0.00627645
	182.282	0.0101809	0.0118527	0.00631569
	182.583	0.0101638	0.0118805	0.00635505
	182.883	0.0101469	0.0119085	0.00639452
	183.183	0.0101301	0.0119367	0.00643412
	183.483	0.0101136	0.0119649	0.00647384
	183.784	0.0100972	0.0119933	0.00651369
	184.084	0.0100809	0.0120219	0.00655365
	184.384	0.0100648	0.0120505	0.00659373
	184.685	0.0100489	0.0120793	0.00663392
	184.985	0.0100331	0.0121083	0.00667424
	185.285	0.0100175	0.0121373	0.00671468
	185.586	0.0100021	0.0121665	0.00675523
	185.886	0.00998683	0.0121959	0.0067959
	186.186	0.00997171	0.0122253	0.00683668
	186.486	0.00995676	0.0122549	0.00687759
	186.787	0.00994196	0.0122846	0.0069186
	187.087	0.00992732	0.0123145	0.00695974
	187.387	0.00991284	0.0123444	0.00700098
	187.688	0.00989852	0.0123745	0.00704235
	187.988	0.00988436	0.0124048	0.00708382
	188.288	0.00987035	0.0124351	0.00712542
	188.589	0.00985649	0.0124656	0.00716712
	188.889	0.0098428	0.0124962	0.00720894
	189.189	0.00982926	0.0125269	0.00725087
	189.489	0.00981587	0.0125578	0.00729291
	189.79	0.00980264	0.0125888	0.00733506
	190.09	0.00978956	0.0126199	0.00737732
	190.39	0.00977663	0.0126511	0.0074197
	190.691	0.00976386	0.0126825	0.00746218
	190.991	0.00975123	0.0127139	0.00750478
	191.291	0.00973876	0.0127455	0.00754748
	191.592	0.00972644	0.0127772	0.0075903
	191.892	0.00971427	0.0128091	0.00763322
	192.192	0.00970225	0.012841	0.00767625
	192.492	0.00969038	0.0128731	0.00771939
	192.793	0.00967866	0.0129053	0.00776264
	193.093	0.00966709	0.0129377	0.007806
	193.393	0.00965567	0.0129701	0.00784946
	193.694	0.00964439	0.0130027	0.00789303
	193.994	0.00963326	0.0130353	0.0079367
	194.294	0.00962228	0.0130681	0.00798048
	194.595	0.00961144	0.013101	0.00802437
	194.895	0.00960075	0.0131341	0.00806836
	195.195	0.0095902	0.0131672	0.00811245
	195.495	0.0095798	0.0132005	0.00815665
	195.796	0.00956954	0.0132339	0.00820096
	196.096	0.00955943	0.0132674	0.00824537
	196.396	0.00954946	0.013301	0.00828988
	196.697	0.00953963	0.0133347	0.00833449
	196.997	0.00952995	0.0133686	0.00837921
	197.297	0.0095204	0.0134025	0.00842402
	197.598	0.009511	0.0134366	0.00846894
	197.898	0.00950174	0.0134708	0.00851397
	198.198	0.00949262	0.0135051	0.00855909
	198.498	0.00948364	0.0135395	0.00860431
	198.799	0.0094748	0.013574	0.00864964
	199.099	0.0094661	0.0136086	0.00869506
	199.399	0.00945754	0.0136434	0.00874058
	199.7	0.00944911	0.0136782	0.00878621
	200	0.00944083	0.0137132	0.00883193
	200.3	0.00943268	0.0137483	0.00887775
	200.601	0.00942467	0.0137835	0.00892367
	200.901	0.00941679	0.0138188	0.00896968
	201.201	0.00940905	0.0138542	0.0090158
	201.502	0.00940145	0.0138897	0.00906201
	201.802	0.00939398	0.0139253	0.00910832
	202.102	0.00938665	0.0139611	0.00915472
	202.402	0.00937945	0.0139969	0.00920123
	202.703	0.00937239	0.0140328	0.00924782
	203.003	0.00936545	0.0140689	0.00929452
	203.303	0.00935866	0.0141051	0.00934131
	203.604	0.00935199	0.0141413	0.00938819
	203.904	0.00934546	0.0141777	0.00943517
	204.204	0.00933906	0.0142142	0.00948224
	204.505	0.00933279	0.0142508	0.00952941
	204.805	0.00932665	0.0142875	0.00957667
	205.105	0.00932065	0.0143243	0.00962402
	205.405	0.00931477	0.0143612	0.00967147
	205.706	0.00930903	0.0143982	0.00971901
	206.006	0.00930341	0.0144353	0.00976664
	206.306	0.00929792	0.0144725	0.00981437
	206.607	0.00929256	0.0145098	0.00986219
	206.907	0.00928733	0.0145472	0.0099101
	207.207	0.00928223	0.0145847	0.00995809
	207.508	0.00927725	0.0146223	0.0100062
	207.808	0.00927241	0.0146601	0.0100544
	208.108	0.00926769	0.0146979	0.0101026
	208.408	0.00926309	0.0147358	0.010151
	208.709	0.00925862	0.0147738	0.0101995
	209.009	0.00925428	0.014812	0.010248
	209.309	0.00925006	0.0148502	0.0102966
	209.61	0.00924597	0.0148885	0.0103453
	209.91	0.009242	0.0149269	0.0103941
	210.21	0.00923816	0.0149655	0.010443
	210.511	0.00923444	0.0150041	0.010492
	210.811	0.00923084	0.0150428	0.0105411
	211.111	0.00922737	0.0150816	0.0105903
	211.411	0.00922402	0.0151205	0.0106395
	211.712	0.00922079	0.0151596	0.0106888
	212.012	0.00921768	0.0151987	0.0107383
	212.312	0.0092147	0.0152379	0.0107878
	212.613	0.00921183	0.0152772	0.0108374
	212.913	0.00920909	0.0153166	0.010887
	213.213	0.00920647	0.0153561	0.0109368
	213.514	0.00920397	0.0153957	0.0109866
	213.814	0.00920158	0.0154354	0.0110366
	214.114	0.00919932	0.0154751	0.0110866
	214.414	0.00919718	0.015515	0.0111367
	214.715	0.00919515	0.015555	0.0111869
	215.015	0.00919325	0.0155951	0.0112372
	215.315	0.00919146	0.0156352	0.0112875
	215.616	0.00918979	0.0156755	0.0113379
	215.916	0.00918823	0.0157158	0.0113885
	216.216	0.0091868	0.0157563	0.0114391
	216.517	0.00918547	0.0157968	0.0114897
	216.817	0.00918427	0.0158374	0.0115405
	217.117	0.00918318	0.0158781	0.0115914
	217.417	0.00918221	0.015919	0.0116423
	217.718	0.00918135	0.0159599	0.0116933
	218.018	0.00918061	0.0160008	0.0117444
	218.318	0.00917998	0.0160419	0.0117956
	218.619	0.00917947	0.0160831	0.0118468
	218.919	0.00917907	0.0161244	0.0118982
	219.219	0.00917879	0.0161657	0.0119496
	219.52	0.00917861	0.0162072	0.0120011
	219.82	0.00917856	0.0162487	0.0120526
	220.12	0.00917861	0.0162903	0.0121043
	220.42	0.00917877	0.016332	0.012156
	220.721	0.00917905	0.0163738	0.0122078
	221.021	0.00917944	0.0164157	0.0122597
	221.321	0.00917994	0.0164577	0.0123117
	221.622	0.00918055	0.0164998	0.0123638
	221.922	0.00918128	0.0165419	0.0124159
	222.222	0.00918211	0.0165842	0.0124681
	222.523	0.00918305	0.0166265	0.0125204
	222.823	0.00918411	0.0166689	0.0125727
	223.123	0.00918527	0.0167114	0.0126252
	223.423	0.00918654	0.016754	0.0126777
	223.724	0.00918792	0.0167967	0.0127302
	224.024	0.00918941	0.0168394	0.0127829
	224.324	0.00919101	0.0168823	0.0128357
	224.625	0.00919271	0.0169252	0.0128885
	224.925	0.00919452	0.0169682	0.0129414
	225.225	0.00919644	0.0170113	0.0129943
	225.526	0.00919847	0.0170545	0.0130474
	225.826	0.0092006	0.0170978	0.0131005
	226.126	0.00920284	0.0171411	0.0131537
	226.426	0.00920519	0.0171845	0.0132069
	226.727	0.00920764	0.0172281	0.0132603
	227.027	0.0092102	0.0172717	0.0133137
	227.327	0.00921286	0.0173154	0.0133672
	227.628	0.00921563	0.0173591	0.0134207
	227.928	0.0092185	0.017403	0.0134744
	228.228	0.00922148	0.0174469	0.0135281
	228.529	0.00922456	0.0174909	0.0135818
	228.829	0.00922774	0.017535	0.0136357
	229.129	0.00923103	0.0175792	0.0136896
	229.429	0.00923442	0.0176235	0.0137436
	229.73	0.00923792	0.0176678	0.0137977
	230.03	0.00924151	0.0177122	0.0138518
	230.33	0.00924521	0.0177567	0.013906
	230.631	0.00924901	0.0178013	0.0139603
	230.931	0.00925292	0.017846	0.0140147
	231.231	0.00925692	0.0178907	0.0140691
	231.532	0.00926103	0.0179355	0.0141236
	231.832	0.00926523	0.0179804	0.0141781
	232.132	0.00926954	0.0180254	0.0142328
	232.432	0.00927395	0.0180705	0.0142875
	232.733	0.00927846	0.0181156	0.0143422
	233.033	0.00928306	0.0181608	0.0143971
	233.333	0.00928777	0.0182061	0.014452
	233.634	0.00929258	0.0182515	0.014507
	233.934	0.00929748	0.018297	0.014562
	234.234	0.00930249	0.0183425	0.0146172
	234.535	0.00930759	0.0183881	0.0146723
	234.835	0.00931279	0.0184338	0.0147276
	235.135	0.00931809	0.0184795	0.0147829
	235.435	0.00932349	0.0185254	0.0148383
	235.736	0.00932898	0.0185713	0.0148938
	236.036	0.00933457	0.0186173	0.0149493
	236.336	0.00934026	0.0186633	0.0150049
	236.637	0.00934604	0.0187095	0.0150606
	236.937	0.00935193	0.0187557	0.0151163
	237.237	0.0093579	0.018802	0.0151721
	237.538	0.00936398	0.0188484	0.0152279
	237.838	0.00937015	0.0188948	0.0152839
	238.138	0.00937641	0.0189413	0.0153399
	238.438	0.00938277	0.0189879	0.0153959
	238.739	0.00938922	0.0190346	0.015452
	239.039	0.00939577	0.0190813	0.0155082
	239.339	0.00940241	0.0191281	0.0155645
	239.64	0.00940915	0.019175	0.0156208
	239.94	0.00941598	0.019222	0.0156772
	240.24	0.00942291	0.019269	0.0157336
	240.541	0.00942993	0.0193161	0.0157902
	240.841	0.00943704	0.0193633	0.0158467
	241.141	0.00944424	0.0194106	0.0159034
	241.441	0.00945154	0.0194579	0.0159601
	241.742	0.00945893	0.0195053	0.0160169
	242.042	0.00946641	0.0195528	0.0160737
	242.342	0.00947398	0.0196003	0.0161306
	242.643	0.00948165	0.0196479	0.0161876
	242.943	0.0094894	0.0196956	0.0162446
	243.243	0.00949725	0.0197433	0.0163017
	243.544	0.00950519	0.0197912	0.0163588
	243.844	0.00951322	0.0198391	0.016416
	244.144	0.00952133	0.019887	0.0164733
	244.444	0.00952954	0.0199351	0.0165306
	244.745	0.00953784	0.0199832	0.016588
	245.045	0.00954623	0.0200314	0.0166455
	245.345	0.00955471	0.0200796	0.016703
	245.646	0.00956328	0.0201279	0.0167606
	245.946	0.00957194	0.0201763	0.0168182
	246.246	0.00958068	0.0202248	0.016876
	246.547	0.00958952	0.0202733	0.0169337
	246.847	0.00959844	0.0203219	0.0169915
	247.147	0.00960745	0.0203706	0.0170494
	247.447	0.00961655	0.0204193	0.0171074
	247.748	0.00962574	0.0204681	0.0171654
	248.048	0.00963501	0.020517	0.0172235
	248.348	0.00964437	0.0205659	0.0172816
	248.649	0.00965382	0.0206149	0.0173398
	248.949	0.00966335	0.020664	0.017398
	249.249	0.00967298	0.0207131	0.0174563
	249.55	0.00968268	0.0207623	0.0175147
	249.85	0.00969248	0.0208116	0.0175731
	250.15	0.00970236	0.0208609	0.0176316
	250.45	0.00971232	0.0209103	0.0176902
	250.751	0.00972238	0.0209598	0.0177488
	251.051	0.00973251	0.0210093	0.0178074
	251.351	0.00974273	0.0210589	0.0178661
	251.652	0.00975304	0.0211086	0.0179249
	251.952	0.00976343	0.0211583	0.0179837
	252.252	0.00977391	0.0212081	0.0180426
	252.553	0.00978447	0.021258	0.0181016
	252.853	0.00979511	0.0213079	0.0181606
	253.153	0.00980584	0.0213579	0.0182197
	253.453	0.00981665	0.021408	0.0182788
	253.754	0.00982754	0.0214581	0.0183379
	254.054	0.00983852	0.0215083	0.0183972
	254.354	0.00984958	0.0215586	0.0184565
	254.655	0.00986072	0.0216089	0.0185158
	254.955	0.00987195	0.0216593	0.0185752
	255.255	0.00988325	0.0217097	0.0186347
	255.556	0.00989464	0.0217602	0.0186942
	255.856	0.00990612	0.0218108	0.0187538
	256.156	0.00991767	0.0218614	0.0188134
	256.456	0.0099293	0.0219121	0.0188731
	256.757	0.00994102	0.0219629	0.0189328
	257.057	0.00995282	0.0220137	0.0189926
	257.357	0.00996469	0.0220646	0.0190525
	257.658	0.00997665	0.0221156	0.0191124
	257.958	0.00998869	0.0221666	0.0191723
	258.258	0.0100008	0.0222177	0.0192323
	258.559	0.010013	0.0222688	0.0192924
	258.859	0.0100253	0.02232	0.0193525
	259.159	0.0100376	0.0223713	0.0194127
	259.459	0.0100501	0.0224226	0.0194729
	259.76	0.0100626	0.022474	0.0195332
	260.06	0.0100752	0.0225254	0.0195936
	260.36	0.0100879	0.0225769	0.0196539
	260.661	0.0101006	0.0226285	0.0197144
	260.961	0.0101135	0.0226801	0.0197749
	261.261	0.0101264	0.0227318	0.0198354
	261.562	0.0101394	0.0227835	0.019896
	261.862	0.0101524	0.0228353	0.0199567
	262.162	0.0101656	0.0228872	0.0200174
	262.462	0.0101788	0.0229391	0.0200782
	262.763	0.0101921	0.0229911	0.020139
	263.063	0.0102055	0.0230432	0.0201998
	263.363	0.0102189	0.0230953	0.0202608
	263.664	0.0102325	0.0231474	0.0203217
	263.964	0.0102461	0.0231997	0.0203828
	264.264	0.0102598	0.023252	0.0204438
	264.565	0.0102735	0.0233043	0.020505
	264.865	0.0102874	0.0233567	0.0205661
	265.165	0.0103013	0.0234092	0.0206274
	265.465	0.0103153	0.0234617	0.0206886
	265.766	0.0103293	0.0235142	0.02075
	266.066	0.0103435	0.0235669	0.0208114
	266.366	0.0103577	0.0236196	0.0208728
	266.667	0.010372	0.0236723	0.0209343
	266.967	0.0103863	0.0237251	0.0209958
	267.267	0.0104008	0.023778	0.0210574
	267.568	0.0104153	0.0238309	0.021119
	267.868	0.0104299	0.0238839	0.0211807
	268.168	0.0104445	0.0239369	0.0212424
	268.468	0.0104593	0.02399	0.0213042
	268.769	0.0104741	0.0240432	0.0213661
	269.069	0.010489	0.0240964	0.0214279
	269.369	0.0105039	0.0241496	0.0214899
	269.67	0.0105189	0.024203	0.0215518
	269.97	0.010534	0.0242563	0.0216139
	270.27	0.0105492	0.0243098	0.021676
	270.571	0.0105645	0.0243632	0.0217381
	270.871	0.0105798	0.0244168	0.0218003
	271.171	0.0105952	0.0244704	0.0218625
	271.471	0.0106106	0.024524	0.0219248
	271.772	0.0106262	0.0245777	0.0219871
	272.072	0.0106418	0.0246315	0.0220495
	272.372	0.0106575	0.0246853	0.0221119
	272.673	0.0106732	0.0247392	0.0221743
	272.973	0.010689	0.0247931	0.0222369
	273.273	0.0107049	0.0248471	0.0222994
	273.574	0.0107209	0.0249011	0.022362
	273.874	0.0107369	0.0249552	0.0224247
	274.174	0.010753	0.0250094	0.0224874
	274.474	0.0107692	0.0250636	0.0225501
	274.775	0.0107855	0.0251178	0.0226129
	275.075	0.0108018	0.0251721	0.0226758
	275.375	0.0108182	0.0252265	0.0227387
	275.676	0.0108346	0.0252809	0.0228016
	275.976	0.0108512	0.0253354	0.0228646
	276.276	0.0108678	0.0253899	0.0229276
	276.577	0.0108844	0.0254445	0.0229907
	276.877	0.0109012	0.0254991	0.0230539
	277.177	0.010918	0.0255538	0.023117
	277.477	0.0109348	0.0256085	0.0231802
	277.778	0.0109518	0.0256633	0.0232435
	278.078	0.0109688	0.0257181	0.0233068
	278.378	0.0109859	0.025773	0.0233702
	278.679	0.011003	0.0258279	0.0234336
	278.979	0.0110202	0.0258829	0.023497
	279.279	0.0110375	0.025938	0.0235605
	279.58	0.0110549	0.0259931	0.0236241
	279.88	0.0110723	0.0260482	0.0236876
	280.18	0.0110898	0.0261034	0.0237513
	280.48	0.0111073	0.0261587	0.0238149
	280.781	0.011125	0.026214	0.0238787
	281.081	0.0111426	0.0262693	0.0239424
	281.381	0.0111604	0.0263247	0.0240062
	281.682	0.0111782	0.0263802	0.0240701
	281.982	0.0111961	0.0264357	0.024134
	282.282	0.0112141	0.0264912	0.0241979
	282.583	0.0112321	0.0265468	0.0242619
	282.883	0.0112502	0.0266025	0.0243259
	283.183	0.0112683	0.0266582	0.02439
	283.483	0.0112865	0.026714	0.0244541
	283.784	0.0113048	0.0267698	0.0245183
	284.084	0.0113232	0.0268256	0.0245825
	284.384	0.0113416	0.0268815	0.0246467
	284.685	0.0113601	0.0269375	0.024711
	284.985	0.0113786	0.0269935	0.0247753
	285.285	0.0113972	0.0270495	0.0248397
	285.586	0.0114159	0.0271056	0.0249041
	285.886	0.0114347	0.0271618	0.0249686
	286.186	0.0114535	0.027218	0.0250331
	286.486	0.0114723	0.0272742	0.0250976
	286.787	0.0114913	0.0273305	0.0251622
	287.087	0.0115103	0.0273869	0.0252269
	287.387	0.0115293	0.0274433	0.0252915
	287.688	0.0115484	0.0274997	0.0253562
	287.988	0.0115676	0.0275562	0.025421
	288.288	0.0115869	0.0276128	0.0254858
	288.589	0.0116062	0.0276694	0.0255506
	288.889	0.0116256	0.027726	0.0256155
	289.189	0.011645	0.0277827	0.0256805
	289.489	0.0116645	0.0278394	0.0257454
	289.79	0.0116841	0.0278962	0.0258104
	290.09	0.0117037	0.027953	0.0258755
	290.39	0.0117234	0.0280099	0.0259406
	290.691	0.0117432	0.0280668	0.0260057
	290.991	0.011763	0.0281238	0.0260709
	291.291	0.0117829	0.0281808	0.0261361
	291.592	0.0118028	0.0282379	0.0262014
	291.892	0.0118228	0.028295	0.0262667
	292.192	0.0118429	0.0283522	0.026332
	292.492	0.011863	0.0284094	0.0263974
	292.793	0.0118832	0.0284666	0.0264628
	293.093	0.0119035	0.0285239	0.0265282
	293.393	0.0119238	0.0285813	0.0265937
	293.694	0.0119441	0.0286386	0.0266593
	293.994	0.0119646	0.0286961	0.0267249
	294.294	0.0119851	0.0287536	0.0267905
	294.595	0.0120056	0.0288111	0.0268561
	294.895	0.0120262	0.0288687	0.0269218
	295.195	0.0120469	0.0289263	0.0269876
	295.495	0.0120676	0.0289839	0.0270534
	295.796	0.0120884	0.0290417	0.0271192
	296.096	0.0121093	0.0290994	0.027185
	296.396	0.0121302	0.0291572	0.0272509
	296.697	0.0121512	0.0292151	0.0273169
	296.997	0.0121722	0.029273	0.0273828
	297.297	0.0121933	0.0293309	0.0274489
	297.598	0.0122145	0.0293889	0.0275149
	297.898	0.0122357	0.0294469	0.027581
	298.198	0.012257	0.029505	0.0276471
	298.498	0.0122783	0.0295631	0.0277133
	298.799	0.0122997	0.0296212	0.0277795
	299.099	0.0123211	0.0296794	0.0278458
	299.399	0.0123426	0.0297377	0.027912
	299.7	0.0123642	0.029796	0.0279784
	300	0.0123858	0.0298543	0.0280447
	300.3	0.0124075	0.0299127	0.0281111
	300.601	0.0124292	0.0299711	0.0281776
	300.901	0.012451	0.0300296	0.028244
	301.201	0.0124729	0.0300881	0.0283105
	301.502	0.0124948	0.0301466	0.0283771
	301.802	0.0125168	0.0302052	0.0284437
	302.102	0.0125388	0.0302639	0.0285103
	302.402	0.0125609	0.0303226	0.028577
	302.703	0.012583	0.0303813	0.0286437
	303.003	0.0126052	0.0304401	0.0287104
	303.303	0.0126275	0.0304989	0.0287772
	303.604	0.0126498	0.0305577	0.028844
	303.904	0.0126722	0.0306166	0.0289109
	304.204	0.0126946	0.0306756	0.0289777
	304.505	0.0127171	0.0307345	0.0290447
	304.805	0.0127396	0.0307936	0.0291116
	305.105	0.0127622	0.0308526	0.0291786
	305.405	0.0127849	0.0309117	0.0292457
	305.706	0.0128076	0.0309709	0.0293127
	306.006	0.0128303	0.0310301	0.0293798
	306.306	0.0128532	0.0310893	0.029447
	306.607	0.012876	0.0311486	0.0295142
	306.907	0.012899	0.0312079	0.0295814
	307.207	0.012922	0.0312673	0.0296486
	307.508	0.012945	0.0313267	0.0297159
	307.808	0.0129681	0.0313861	0.0297832
	308.108	0.0129913	0.0314456	0.0298506
	308.408	0.0130145	0.0315051	0.029918
	308.709	0.0130377	0.0315647	0.0299854
	309.009	0.013061	0.0316243	0.0300529
	309.309	0.0130844	0.031684	0.0301204
	309.61	0.0131078	0.0317437	0.0301879
	309.91	0.0131313	0.0318034	0.0302555
	310.21	0.0131549	0.0318632	0.0303231
	310.511	0.0131784	0.031923	0.0303907
	310.811	0.0132021	0.0319828	0.0304584
	311.111	0.0132258	0.0320427	0.0305261
	311.411	0.0132495	0.0321026	0.0305939
	311.712	0.0132733	0.0321626	0.0306617
	312.012	0.0132972	0.0322226	0.0307295
	312.312	0.0133211	0.0322827	0.0307973
	312.613	0.0133451	0.0323428	0.0308652
	312.913	0.0133691	0.0324029	0.0309331
	313.213	0.0133932	0.0324631	0.0310011
	313.514	0.0134173	0.0325233	0.0310691
	313.814	0.0134415	0.0325835	0.0311371
	314.114	0.0134657	0.0326438	0.0312052
	314.414	0.01349	0.0327042	0.0312733
	314.715	0.0135143	0.0327645	0.0313414
	315.015	0.0135387	0.0328249	0.0314096
	315.315	0.0135632	0.0328854	0.0314777
	315.616	0.0135877	0.0329459	0.031546
	315.916	0.0136122	0.0330064	0.0316142
	316.216	0.0136368	0.033067	0.0316825
	316.517	0.0136614	0.0331276	0.0317509
	316.817	0.0136861	0.0331882	0.0318192
	317.117	0.0137109	0.0332489	0.0318876
	317.417	0.0137357	0.0333096	0.031956
	317.718	0.0137606	0.0333704	0.0320245
	318.018	0.0137855	0.0334312	0.032093
	318.318	0.0138104	0.033492	0.0321615
	318.619	0.0138354	0.0335529	0.0322301
	318.919	0.0138605	0.0336138	0.0322987
	319.219	0.0138856	0.0336748	0.0323673
	319.52	0.0139108	0.0337357	0.032436
	319.82	0.013936	0.0337968	0.0325047
	320.12	0.0139613	0.0338578	0.0325734
	320.42	0.0139866	0.0339189	0.0326422
	320.721	0.014012	0.0339801	0.0327109
	321.021	0.0140374	0.0340412	0.0327798
	321.321	0.0140628	0.0341025	0.0328486
	321.622	0.0140884	0.0341637	0.0329175
	321.922	0.0141139	0.034225	0.0329864
	322.222	0.0141395	0.0342863	0.0330554
	322.523	0.0141652	0.0343477	0.0331244
	322.823	0.0141909	0.0344091	0.0331934
	323.123	0.0142167	0.0344705	0.0332624
	323.423	0.0142425	0.034532	0.0333315
	323.724	0.0142684	0.0345935	0.0334006
	324.024	0.0142943	0.0346551	0.0334698
	324.324	0.0143203	0.0347166	0.033539
	324.625	0.0143463	0.0347783	0.0336082
	324.925	0.0143723	0.0348399	0.0336774
	325.225	0.0143985	0.0349016	0.0337467
	325.526	0.0144246	0.0349633	0.033816
	325.826	0.0144508	0.0350251	0.0338853
	326.126	0.0144771	0.0350869	0.0339547
	326.426	0.0145034	0.0351487	0.0340241
	326.727	0.0145298	0.0352106	0.0340935
	327.027	0.0145562	0.0352725	0.0341629
	327.327	0.0145826	0.0353345	0.0342324
	327.628	0.0146091	0.0353965	0.034302
	327.928	0.0146357	0.0354585	0.0343715
	328.228	0.0146623	0.0355205	0.0344411
	328.529	0.0146889	0.0355826	0.0345107
	328.829	0.0147156	0.0356447	0.0345803
	329.129	0.0147424	0.0357069	0.03465
	329.429	0.0147692	0.0357691	0.0347197
	329.73	0.014796	0.0358313	0.0347894
	330.03	0.0148229	0.0358936	0.0348592
	330.33	0.0148498	0.0359559	0.034929
	330.631	0.0148768	0.0360182	0.0349988
	330.931	0.0149038	0.0360806	0.0350687
	331.231	0.0149309	0.036143	0.0351386
	331.532	0.014958	0.0362054	0.0352085
	331.832	0.0149852	0.0362679	0.0352784
	332.132	0.0150124	0.0363304	0.0353484
	332.432	0.0150397	0.036393	0.0354184
	332.733	0.015067	0.0364556	0.0354884
	333.033	0.0150943	0.0365182	0.0355585
	333.333	0.0151217	0.0365808	0.0356286
	333.634	0.0151492	0.0366435	0.0356987
	333.934	0.0151767	0.0367062	0.0357689
	334.234	0.0152042	0.036769	0.035839
	334.535	0.0152318	0.0368318	0.0359093
	334.835	0.0152595	0.0368946	0.0359795
	335.135	0.0152871	0.0369574	0.0360498
	335.435	0.0153149	0.0370203	0.0361201
	335.736	0.0153426	0.0370832	0.0361904
	336.036	0.0153705	0.0371462	0.0362607
	336.336	0.0153983	0.0372092	0.0363311
	336.637	0.0154262	0.0372722	0.0364015
	336.937	0.0154542	0.0373352	0.036472
	337.237	0.0154822	0.0373983	0.0365425
	337.538	0.0155102	0.0374615	0.036613
	337.838	0.0155383	0.0375246	0.0366835
	338.138	0.0155665	0.0375878	0.036754
	338.438	0.0155946	0.037651	0.0368246
	338.739	0.0156229	0.0377143	0.0368952
	339.039	0.0156511	0.0377776	0.0369659
	339.339	0.0156794	0.0378409	0.0370366
	339.64	0.0157078	0.0379042	0.0371073
	339.94	0.0157362	0.0379676	0.037178
	340.24	0.0157647	0.038031	0.0372487
	340.541	0.0157932	0.0380945	0.0373195
	340.841	0.0158217	0.038158	0.0373903
	341.141	0.0158503	0.0382215	0.0374612
	341.441	0.0158789	0.038285	0.0375321
	341.742	0.0159076	0.0383486	0.0376029
	342.042	0.0159363	0.0384122	0.0376739
	342.342	0.0159651	0.0384759	0.0377448
	342.643	0.0159939	0.0385396	0.0378158
	342.943	0.0160227	0.0386033	0.0378868
	343.243	0.0160516	0.038667	0.0379578
	343.544	0.0160805	0.0387308	0.0380289
	343.844	0.0161095	0.0387946	0.0381
	344.144	0.0161385	0.0388584	0.0381711
	344.444	0.0161676	0.0389223	0.0382423
	344.745	0.0161967	0.0389862	0.0383134
	345.045	0.0162259	0.0390502	0.0383846
	345.345	0.016255	0.0391141	0.0384559
	345.646	0.0162843	0.0391781	0.0385271
	345.946	0.0163136	0.0392421	0.0385984
	346.246	0.0163429	0.0393062	0.0386697
	346.547	0.0163723	0.0393703	0.038741
	346.847	0.0164017	0.0394344	0.0388124
	347.147	0.0164311	0.0394986	0.0388838
	347.447	0.0164606	0.0395628	0.0389552
	347.748	0.0164901	0.039627	0.0390266
	348.048	0.0165197	0.0396912	0.0390981
	348.348	0.0165493	0.0397555	0.0391696
	348.649	0.016579	0.0398198	0.0392411
	348.949	0.0166087	0.0398842	0.0393127
	349.249	0.0166385	0.0399485	0.0393842
	349.55	0.0166683	0.0400129	0.0394558
	349.85	0.0166981	0.0400774	0.0395275
	350.15	0.016728	0.0401418	0.0395991
	350.45	0.0167579	0.0402063	0.0396708
	350.751	0.0167878	0.0402708	0.0397425
	351.051	0.0168178	0.0403354	0.0398142
	351.351	0.0168479	0.0404	0.039886
	351.652	0.016878	0.0404646	0.0399578
	351.952	0.0169081	0.0405292	0.0400296
	352.252	0.0169382	0.0405939	0.0401014
	352.553	0.0169685	0.0406586	0.0401733
	352.853	0.0169987	0.0407234	0.0402452
	353.153	0.017029	0.0407881	0.0403171
	353.453	0.0170593	0.0408529	0.040389
	353.754	0.0170897	0.0409178	0.040461
	354.054	0.0171201	0.0409826	0.040533
	354.354	0.0171506	0.0410475	0.040605
	354.655	0.0171811	0.0411124	0.040677
	354.955	0.0172116	0.0411774	0.0407491
	355.255	0.0172422	0.0412423	0.0408212
	355.556	0.0172728	0.0413073	0.0408933
	355.856	0.0173034	0.0413724	0.0409654
	356.156	0.0173341	0.0414374	0.0410376
	356.456	0.0173649	0.0415025	0.0411098
	356.757	0.0173956	0.0415676	0.041182
	357.057	0.0174265	0.0416328	0.0412542
	357.357	0.0174573	0.041698	0.0413265
	357.658	0.0174882	0.0417632	0.0413988
	357.958	0.0175191	0.0418284	0.0414711
	358.258	0.0175501	0.0418937	0.0415434
	358.559	0.0175811	0.041959	0.0416158
	358.859	0.0176122	0.0420243	0.0416882
	359.159	0.0176433	0.0420897	0.0417606
	359.459	0.0176744	0.0421551	0.0418331
	359.76	0.0177056	0.0422205	0.0419055
	360.06	0.0177368	0.0422859	0.041978
	360.36	0.0177681	0.0423514	0.0420505
	360.661	0.0177994	0.0424169	0.0421231
	360.961	0.0178307	0.0424824	0.0421956
	361.261	0.0178621	0.042548	0.0422682
	361.562	0.0178935	0.0426135	0.0423408
	361.862	0.0179249	0.0426792	0.0424135
	362.162	0.0179564	0.0427448	0.0424861
	362.462	0.017988	0.0428105	0.0425588
	362.763	0.0180195	0.0428762	0.0426315
	363.063	0.0180511	0.0429419	0.0427042
	363.363	0.0180828	0.0430076	0.042777
	363.664	0.0181144	0.0430734	0.0428498
	363.964	0.0181462	0.0431392	0.0429226
	364.264	0.0181779	0.0432051	0.0429954
	364.565	0.0182097	0.0432709	0.0430683
	364.865	0.0182416	0.0433368	0.0431411
	365.165	0.0182734	0.0434027	0.043214
	365.465	0.0183054	0.0434687	0.0432869
	365.766	0.0183373	0.0435347	0.0433599
	366.066	0.0183693	0.0436007	0.0434329
	366.366	0.0184013	0.0436667	0.0435058
	366.667	0.0184334	0.0437327	0.0435789
	366.967	0.0184655	0.0437988	0.0436519
	367.267	0.0184976	0.0438649	0.043725
	367.568	0.0185298	0.0439311	0.0437981
	367.868	0.018562	0.0439973	0.0438712
	368.168	0.0185943	0.0440634	0.0439443
	368.468	0.0186266	0.0441297	0.0440174
	368.769	0.0186589	0.0441959	0.0440906
	369.069	0.0186913	0.0442622	0.0441638
	369.369	0.0187237	0.0443285	0.0442371
	369.67	0.0187561	0.0443948	0.0443103
	369.97	0.0187886	0.0444612	0.0443836
	370.27	0.0188211	0.0445276	0.0444569
	370.571	0.0188537	0.044594	0.0445302
	370.871	0.0188862	0.0446604	0.0446035
	371.171	0.0189189	0.0447269	0.0446769
	371.471	0.0189515	0.0447934	0.0447503
	371.772	0.0189842	0.0448599	0.0448237
	372.072	0.019017	0.0449264	0.0448971
	372.372	0.0190497	0.044993	0.0449706
	372.673	0.0190826	0.0450596	0.045044
	372.973	0.0191154	0.0451262	0.0451175
	373.273	0.0191483	0.0451929	0.045191
	373.574	0.0191812	0.0452595	0.0452646
	373.874	0.0192142	0.0453262	0.0453381
	374.174	0.0192472	0.045393	0.0454117
	374.474	0.0192802	0.0454597	0.0454853
	374.775	0.0193133	0.0455265	0.045559
	375.075	0.0193464	0.0455933	0.0456326
	375.375	0.0193795	0.0456601	0.0457063
	375.676	0.0194127	0.045727	0.04578
	375.976	0.0194459	0.0457939	0.0458537
	376.276	0.0194791	0.0458608	0.0459275
	376.577	0.0195124	0.0459277	0.0460012
	376.877	0.0195457	0.0459947	0.046075
	377.177	0.0195791	0.0460617	0.0461488
	377.477	0.0196125	0.0461287	0.0462226
	377.778	0.0196459	0.0461957	0.0462965
	378.078	0.0196793	0.0462628	0.0463704
	378.378	0.0197128	0.0463299	0.0464443
	378.679	0.0197464	0.046397	0.0465182
	378.979	0.0197799	0.0464641	0.0465921
	379.279	0.0198135	0.0465313	0.0466661
	379.58	0.0198472	0.0465985	0.0467401
	379.88	0.0198808	0.0466657	0.0468141
	380.18	0.0199145	0.0467329	0.0468881
	380.48	0.0199483	0.0468002	0.0469621
	380.781	0.0199821	0.0468675	0.0470362
	381.081	0.0200159	0.0469348	0.0471103
	381.381	0.0200497	0.0470022	0.0471844
	381.682	0.0200836	0.0470695	0.0472585
	381.982	0.0201175	0.0471369	0.0473327
	382.282	0.0201515	0.0472043	0.0474068
	382.583	0.0201855	0.0472718	0.047481
	382.883	0.0202195	0.0473392	0.0475552
	383.183	0.0202535	0.0474067	0.0476295
	383.483	0.0202876	0.0474743	0.0477037
	383.784	0.0203217	0.0475418	0.047778
	384.084	0.0203559	0.0476094	0.0478523
	384.384	0.0203901	0.0476769	0.0479266
	384.685	0.0204243	0.0477446	0.048001
	384.985	0.0204586	0.0478122	0.0480753
	385.285	0.0204929	0.0478799	0.0481497
	385.586	0.0205272	0.0479475	0.0482241
	385.886	0.0205616	0.0480153	0.0482985
	386.186	0.020596	0.048083	0.048373
	386.486	0.0206304	0.0481508	0.0484474
	386.787	0.0206649	0.0482185	0.0485219
	387.087	0.0206994	0.0482864	0.0485964
	387.387	0.0207339	0.0483542	0.048671
	387.688	0.0207685	0.048422	0.0487455
	387.988	0.020803	0.0484899	0.0488201
	388.288	0.0208377	0.0485578	0.0488947
	388.589	0.0208723	0.0486258	0.0489693
	388.889	0.020907	0.0486937	0.0490439
	389.189	0.0209418	0.0487617	0.0491185
	389.489	0.0209765	0.0488297	0.0491932
	389.79	0.0210113	0.0488977	0.0492679
	390.09	0.0210462	0.0489658	0.0493426
	390.39	0.021081	0.0490338	0.0494173
	390.691	0.0211159	0.0491019	0.0494921
	390.991	0.0211509	0.04917	0.0495668
	391.291	0.0211858	0.0492382	0.0496416
	391.592	0.0212208	0.0493064	0.0497164
	391.892	0.0212559	0.0493745	0.0497913
	392.192	0.0212909	0.0494428	0.0498661
	392.492	0.021326	0.049511	0.049941
	392.793	0.0213612	0.0495792	0.0500159
	393.093	0.0213963	0.0496475	0.0500908
	393.393	0.0214315	0.0497158	0.0501657
	393.694	0.0214667	0.0497842	0.0502406
	393.994	0.021502	0.0498525	0.0503156
	394.294	0.0215373	0.0499209	0.0503906
	394.595	0.0215726	0.0499893	0.0504656
	394.895	0.021608	0.0500577	0.0505406
	395.195	0.0216434	0.0501262	0.0506157
	395.495	0.0216788	0.0501946	0.0506907
	395.796	0.0217142	0.0502631	0.0507658
	396.096	0.0217497	0.0503316	0.0508409
	396.396	0.0217852	0.0504002	0.050916
	396.697	0.0218208	0.0504687	0.0509912
	396.997	0.0218564	0.0505373	0.0510663
	397.297	0.021892	0.0506059	0.0511415
	397.598	0.0219276	0.0506745	0.0512167
	397.898	0.0219633	0.0507432	0.0512919
	398.198	0.021999	0.0508119	0.0513672
	398.498	0.0220348	0.0508806	0.0514424
	398.799	0.0220705	0.0509493	0.0515177
	399.099	0.0221063	0.051018	0.051593
	399.399	0.0221422	0.0510868	0.0516683
	399.7	0.022178	0.0511556	0.0517436
	400	0.0222139	0.0512244	0.051819

## Sheet: Supplementary Fig 5
	SRIM					From SRIM		DROID		XY8
	Target Depth (nm)	Boron Vacancy (nm*ion)^{-1}			Sample	Density (ppm)	Error Bar	T2 (ns)	T2 Error Bar	T2 (ns)	T2 Error Bar
	1	0.101			S1	540	54	511.65	85.6589	250.431	35.2546
	2	0.113			S2	1978	197.8	346.647	45.6184	247.553	22.6613
	3	0.179			S3	17988	1798.8	300.932	53.8756	167.412	9.6318
	4	0.204
	5	0.173
	6	0.232
	7	0.291
	8	0.271
	9	0.276
	10	0.255			Simulated T2 Results
	11	0.247			DROID			XY8
	12	0.255			Density (ppm)	T2 (ns)	T2 Error Bar	Density (ppm)	T2 (ns)	T2 Error Bar
	13	0.261			100	676.807	109.762	100	248.441	72.3644
	14	0.307			125	586.442	93.4413	125	215.261	50.915
	15	0.298			150	648.34	92.2136	150	213.301	44.1694
	16	0.273			175	564.795	69.9348	175	160.118	42.3751
	17	0.284			200	560.967	58.3529	200	135.883	38.4207
	18	0.318			250	577.131	66.0379	250	128.143	33.6387
	19	0.37			300	500.931	41.2977	300	116.429	22.5865
	20	0.316			400	460.158	33.7744	400	89.9508	16.063
	21	0.298			500	382.335	28.372	500	77.3118	12.2636
	22	0.391			600	339.074	26.4173
	23	0.328			1000	214.518	15.2317
	24	0.311
	25	0.329
	26	0.329
	27	0.326
	28	0.31
	29	0.293
	30	0.255
	31	0.284
	32	0.222
	33	0.23
	34	0.17
	35	0.215
	36	0.254
	37	0.21
	38	0.156
	39	0.149
	40	0.14
	41	0.122
	42	0.124
	43	0.0942
	44	0.0973
	45	0.0902
	46	0.0729
	47	0.0699
	48	0.0618
	49	0.0557
	50	0.0365
	51	0.0385
	52	0.0426
	53	0.0304
	54	0.0213
	55	0.0142
	56	0.0213
	57	0.0101
	58	0.0122
	59	0.0152
	60	0.00709
	61	0.00608
	62	0.00709
	63	0.00507
	64	0.00101
	65	0
	66	0.00101
	67	0
	68	0.00203
	69	0
	70	0
	71	0
	72	0
	73	0
	74	0
	75	0
	76	0
	77	0
	78	0
	79	0
	80	0
	81	0
	82	0
	83	0
	84	0
	85	0
	86	0
	87	0
	88	0
	89	0
	90	0
	91	0
	92	0
	93	0
	94	0
	95	0
	96	0
	97	0
	98	0
	99	0
	100	0

## Sheet: Supplementary Fig 6
(a) and (b)
	Simulation			Experiment								(c)				Fitted		Fitted
Sample	S1	S2	S3		S1		S2		S3				Sample	Implantation (ion/nm^2)	Error Bar	Center Frequency (MHz)	Error Bar	Splitting (MHz)	Error Bar
Frequencies (MHz)	PL Contrast	PL Contrast	PL Contrast	Frequencies (MHz)	PL Contrast	Error Bar	PL Contrast	Error Bar	PL Contrast	Error Bar			S1	0.3	0.03	3471.15	1.7189	118.097	1.7189
3200	0.999591	0.999807	0.999656	3200	1.00024	0.00198693	0.969036	0.00147887	0.938345	0.000404356			S2	1.1	0.11	3480.04	1.5323	125.082	1.5323
3210	0.999539	0.999764	0.999563	3204	0.99994	0.00198664	0.968685	0.00147861	0.938718	0.000404431			S3	10	1	3487.75	1.5703	153.426	1.5703
3220	0.999501	0.999704	0.999445	3208	0.999983	0.00198668	0.968363	0.00147838	0.938024	0.000404291
3230	0.999483	0.999633	0.999311	3212	0.999451	0.00198615	0.968519	0.00147849	0.93876	0.00040444
3240	0.999488	0.999562	0.999178	3216	1.00075	0.00198744	0.969355	0.00147911	0.938381	0.000404363
3250	0.999516	0.9995	0.999069	3220	0.998696	0.0019854	0.968364	0.00147838	0.937967	0.000404279
3260	0.999554	0.99944	0.998991	3224	0.998958	0.00198566	0.968435	0.00147843	0.938008	0.000404287
3270	0.999564	0.999348	0.998923	3228	0.999167	0.00198587	0.969219	0.00147901	0.937821	0.00040425
3280	0.999481	0.999163	0.998815	3232	0.99902	0.00198573	0.968756	0.00147867	0.93714	0.000404112
3290	0.999208	0.998819	0.998588	3236	0.999461	0.00198616	0.968851	0.00147874	0.936731	0.000404029
3300	0.998641	0.998258	0.998154	3240	0.998744	0.00198545	0.968205	0.00147826	0.936192	0.000403919
3310	0.997708	0.997462	0.997442	3244	0.99933	0.00198603	0.966831	0.00147724	0.936186	0.000403918
3320	0.996436	0.996456	0.996437	3248	0.998601	0.00198531	0.967351	0.00147763	0.9361	0.000403901
3330	0.99497	0.995294	0.995176	3252	0.997983	0.00198469	0.966816	0.00147723	0.935793	0.000403838
3340	0.993491	0.994001	0.993701	3256	0.997626	0.00198434	0.96774	0.00147791	0.935546	0.000403788
3350	0.99207	0.99251	0.991986	3260	0.998252	0.00198496	0.967487	0.00147773	0.935583	0.000403796
3360	0.990598	0.990674	0.98995	3264	0.997766	0.00198448	0.96737	0.00147764	0.935092	0.000403696
3370	0.988911	0.988408	0.987584	3268	0.996729	0.00198345	0.967797	0.00147796	0.934712	0.000403619
3380	0.986981	0.985846	0.985062	3272	0.997989	0.0019847	0.966283	0.00147683	0.934261	0.000403528
3390	0.98494	0.983298	0.982664	3276	0.995762	0.00198248	0.966471	0.00147697	0.933599	0.000403393
3400	0.982858	0.980995	0.980555	3280	0.99707	0.00198379	0.96656	0.00147704	0.933261	0.000403325
3410	0.98061	0.978902	0.978681	3284	0.996627	0.00198335	0.966138	0.00147673	0.932287	0.000403127
3420	0.978095	0.976894	0.976963	3288	0.994997	0.00198172	0.965318	0.00147612	0.930776	0.00040282
3430	0.975631	0.975144	0.975612	3292	0.994322	0.00198105	0.963718	0.00147493	0.929431	0.000402546
3440	0.973995	0.974221	0.975144	3296	0.992575	0.00197931	0.963133	0.0014745	0.928257	0.000402308
3450	0.973914	0.974682	0.976017	3300	0.992422	0.00197916	0.962618	0.00147412	0.928093	0.000402274
3460	0.975475	0.976541	0.978214	3304	0.990112	0.00197685	0.962751	0.00147421	0.927274	0.000402107
3470	0.978023	0.979175	0.981185	3308	0.990794	0.00197753	0.962312	0.00147389	0.926937	0.000402039
3480	0.980607	0.981705	0.984138	3312	0.990028	0.00197677	0.961574	0.00147334	0.926356	0.00040192
3490	0.982472	0.983448	0.986372	3316	0.988097	0.00197484	0.960511	0.00147255	0.925416	0.000401729
3500	0.983217	0.984067	0.987413	3320	0.987421	0.00197416	0.960943	0.00147287	0.92469	0.000401581
3510	0.982698	0.983485	0.987014	3324	0.985322	0.00197206	0.958283	0.00147089	0.923455	0.000401329
3520	0.980969	0.981794	0.985172	3328	0.984023	0.00197076	0.9577	0.00147046	0.920958	0.000400819
3530	0.978393	0.979333	0.982221	3332	0.98176	0.0019685	0.955183	0.00146858	0.918969	0.000400413
3540	0.975756	0.976777	0.978894	3336	0.978773	0.0019655	0.953234	0.00146713	0.917114	0.000400033
3550	0.974081	0.974997	0.976156	3340	0.977139	0.00196386	0.951209	0.00146562	0.915005	0.000399601
3560	0.97408	0.974627	0.974771	3344	0.974264	0.00196097	0.949777	0.00146455	0.912725	0.000399133
3570	0.975698	0.975663	0.974908	3348	0.97314	0.00195984	0.948892	0.00146389	0.911237	0.000398828
3580	0.978201	0.977543	0.976162	3352	0.972606	0.0019593	0.948172	0.00146335	0.910269	0.000398629
3590	0.980786	0.979667	0.977977	3356	0.970846	0.00195752	0.947204	0.00146263	0.910307	0.000398637
3600	0.9831	0.981822	0.980059	3360	0.969844	0.00195651	0.946468	0.00146207	0.90939	0.000398449
3610	0.985215	0.984119	0.982398	3364	0.967808	0.00195446	0.944722	0.00146077	0.908772	0.000398322
3620	0.98725	0.986611	0.984981	3368	0.966106	0.00195274	0.944722	0.00146077	0.9069	0.000397937
3630	0.989151	0.989095	0.987604	3372	0.964233	0.00195085	0.941077	0.00145803	0.904943	0.000397534
3640	0.990811	0.991273	0.98998	3376	0.961147	0.00194772	0.938757	0.00145629	0.903053	0.000397144
3650	0.992258	0.993011	0.991957	3380	0.958676	0.00194522	0.935918	0.00145416	0.900185	0.000396553
3660	0.993636	0.994388	0.99358	3384	0.956061	0.00194256	0.934476	0.00145307	0.898769	0.00039626
3670	0.995027	0.99556	0.994973	3388	0.953765	0.00194023	0.932238	0.00145138	0.897114	0.000395918
3680	0.99636	0.996613	0.996197	3392	0.951521	0.00193794	0.931362	0.00145072	0.89699	0.000395892
3690	0.997476	0.997544	0.997232	3396	0.949687	0.00193608	0.931807	0.00145106	0.896021	0.000395692
3700	0.998269	0.998309	0.998031	3400	0.949622	0.00193601	0.930302	0.00144992	0.895712	0.000395628
3710	0.998745	0.998876	0.998584	3404	0.949552	0.00193594	0.931293	0.00145067	0.895705	0.000395626
3720	0.998992	0.999244	0.998922	3408	0.949468	0.00193585	0.929056	0.00144898	0.895765	0.000395639
3730	0.999116	0.999441	0.999104	3412	0.949407	0.00193579	0.928917	0.00144888	0.894932	0.000395466
3740	0.999201	0.99952	0.999191	3416	0.948412	0.00193477	0.926844	0.00144731	0.89452	0.000395381
3750	0.999287	0.999545	0.999232	3420	0.948687	0.00193506	0.926434	0.001447	0.893871	0.000395246
3760	0.999374	0.999567	0.999261	3424	0.946401	0.00193272	0.92655	0.00144709	0.892727	0.000395009
3770	0.999447	0.99961	0.999291	3428	0.947335	0.00193368	0.924328	0.0014454	0.893169	0.000395101
3780	0.999497	0.999673	0.999324	3432	0.94591	0.00193222	0.925091	0.00144598	0.892924	0.00039505
3790	0.999528	0.999735	0.999363	3436	0.946453	0.00193278	0.926295	0.00144689	0.894363	0.000395348
3800	0.999556	0.99978	0.999415	3440	0.948212	0.00193457	0.928169	0.00144831	0.896142	0.000395717
				3444	0.950243	0.00193664	0.928098	0.00144826	0.897597	0.000396018
				3448	0.953376	0.00193983	0.929162	0.00144906	0.8995	0.000396411
				3452	0.955753	0.00194225	0.929735	0.00144949	0.900744	0.000396668
				3456	0.957155	0.00194367	0.931616	0.00145091	0.901104	0.000396742
				3460	0.958303	0.00194484	0.932167	0.00145133	0.902926	0.000397118
				3464	0.95978	0.00194634	0.935111	0.00145355	0.903994	0.000397338
				3468	0.961402	0.00194798	0.935762	0.00145404	0.905729	0.000397696
				3472	0.962155	0.00194874	0.938622	0.00145619	0.907168	0.000397992
				3476	0.963988	0.0019506	0.940981	0.00145796	0.909302	0.000398431
				3480	0.962715	0.00194931	0.943506	0.00145986	0.911548	0.000398892
				3484	0.961526	0.00194811	0.94515	0.00146109	0.912818	0.000399153
				3488	0.959675	0.00194623	0.945806	0.00146158	0.913915	0.000399378
				3492	0.958289	0.00194482	0.943196	0.00145962	0.914441	0.000399485
				3496	0.957452	0.00194397	0.941767	0.00145855	0.913397	0.000399271
				3500	0.952505	0.00193895	0.937634	0.00145545	0.912284	0.000399043
				3504	0.9518	0.00193823	0.936617	0.00145468	0.911061	0.000398792
				3508	0.948916	0.00193529	0.933194	0.0014521	0.909285	0.000398427
				3512	0.949105	0.00193548	0.930635	0.00145017	0.908558	0.000398278
				3516	0.947675	0.00193402	0.929627	0.00144941	0.907704	0.000398102
				3520	0.947519	0.00193386	0.930377	0.00144998	0.906925	0.000397942
				3524	0.948034	0.00193439	0.930002	0.0014497	0.906301	0.000397813
				3528	0.948566	0.00193493	0.930534	0.0014501	0.905624	0.000397674
				3532	0.949141	0.00193552	0.929565	0.00144937	0.904171	0.000397375
				3536	0.951213	0.00193763	0.929019	0.00144895	0.902953	0.000397124
				3540	0.952954	0.0019394	0.92815	0.0014483	0.901266	0.000396776
				3544	0.954146	0.00194061	0.928536	0.00144859	0.899689	0.00039645
				3548	0.956722	0.00194323	0.927633	0.00144791	0.898898	0.000396287
				3552	0.957882	0.00194441	0.930316	0.00144993	0.898362	0.000396176
				3556	0.958919	0.00194546	0.932416	0.00145152	0.897539	0.000396006
				3560	0.960942	0.00194751	0.934824	0.00145333	0.898517	0.000396208
				3564	0.962621	0.00194921	0.937912	0.00145566	0.900449	0.000396607
				3568	0.965214	0.00195184	0.93993	0.00145717	0.902069	0.000396941
				3572	0.96688	0.00195352	0.941776	0.00145856	0.902982	0.00039713
				3576	0.968222	0.00195488	0.942337	0.00145898	0.904104	0.000397361
				3580	0.972588	0.00195928	0.943434	0.0014598	0.90445	0.000397432
				3584	0.972467	0.00195916	0.943317	0.00145971	0.904957	0.000397537
				3588	0.973911	0.00196061	0.944365	0.0014605	0.905845	0.00039772
				3592	0.975607	0.00196232	0.94606	0.00146177	0.905704	0.000397691
				3596	0.977671	0.00196439	0.947203	0.00146263	0.907379	0.000398035
				3600	0.979916	0.00196665	0.948966	0.00146394	0.909224	0.000398415
				3604	0.98128	0.00196802	0.951091	0.00146553	0.911225	0.000398826
				3608	0.981598	0.00196833	0.953618	0.00146742	0.912321	0.000399051
				3612	0.984399	0.00197114	0.954552	0.00146811	0.914237	0.000399444
				3616	0.985869	0.00197261	0.957433	0.00147026	0.915934	0.000399791
				3620	0.986874	0.00197362	0.95817	0.00147081	0.91776	0.000400165
				3624	0.987516	0.00197426	0.958911	0.00147136	0.918347	0.000400285
				3628	0.98942	0.00197616	0.958577	0.00147111	0.919302	0.000400481
				3632	0.991141	0.00197788	0.961039	0.00147294	0.920879	0.000400803
				3636	0.992453	0.00197919	0.961344	0.00147317	0.921255	0.00040088
				3640	0.992572	0.00197931	0.961491	0.00147328	0.92224	0.000401081
				3644	0.993598	0.00198033	0.963294	0.00147462	0.9241	0.00040146
				3648	0.994395	0.00198112	0.964326	0.00147538	0.925507	0.000401747
				3652	0.996316	0.00198304	0.964793	0.00147573	0.926565	0.000401963
				3656	0.996924	0.00198364	0.965431	0.0014762	0.927249	0.000402102
				3660	0.997293	0.00198401	0.965503	0.00147626	0.928741	0.000402406
				3664	0.997619	0.00198433	0.967225	0.00147753	0.930301	0.000402723
				3668	0.998477	0.00198518	0.967501	0.00147774	0.930484	0.000402761
				3672	0.99876	0.00198547	0.967602	0.00147781	0.931102	0.000402886
				3676	0.997124	0.00198384	0.967658	0.00147785	0.931977	0.000403064
				3680	0.998463	0.00198517	0.967346	0.00147762	0.932067	0.000403082
				3684	0.999003	0.00198571	0.968006	0.00147811	0.932803	0.000403232
				3688	0.997965	0.00198468	0.967621	0.00147783	0.934013	0.000403477
				3692	0.998753	0.00198546	0.96841	0.00147841	0.934437	0.000403563
				3696	0.997871	0.00198458	0.968375	0.00147838	0.934932	0.000403664
				3700	0.99943	0.00198613	0.969157	0.00147896	0.935542	0.000403788
				3704	0.9986	0.00198531	0.969206	0.001479	0.936256	0.000403932
				3708	0.999833	0.00198653	0.967896	0.00147803	0.936088	0.000403898
				3712	0.998937	0.00198564	0.968598	0.00147855	0.93598	0.000403876
				3716	0.999642	0.00198634	0.969238	0.00147902	0.936365	0.000403954
				3720	0.997901	0.00198461	0.968377	0.00147839	0.936638	0.00040401
				3724	0.999504	0.00198621	0.968087	0.00147817	0.936766	0.000404036
				3728	0.998669	0.00198538	0.96902	0.00147886	0.93717	0.000404118
				3732	0.999945	0.00198664	0.969071	0.0014789	0.937372	0.000404159
				3736	0.999843	0.00198654	0.967789	0.00147795	0.937365	0.000404157
				3740	1.00026	0.00198695	0.969101	0.00147892	0.937505	0.000404185
				3744	0.999548	0.00198625	0.970024	0.00147961	0.937995	0.000404285
				3748	1.0007	0.00198739	0.969253	0.00147903	0.937603	0.000404205
				3752	0.999676	0.00198638	0.968916	0.00147879	0.937555	0.000404196
				3756	1.00046	0.00198716	0.969111	0.00147893	0.938238	0.000404334
				3760	1.0002	0.0019869	0.969424	0.00147916	0.938089	0.000404304
				3764	0.999615	0.00198632	0.969464	0.00147919	0.938111	0.000404308
				3768	0.999847	0.00198655	0.969348	0.00147911	0.938328	0.000404352
				3772	0.999726	0.00198643	0.968822	0.00147872	0.938865	0.000404461
				3776	0.999334	0.00198604	0.968419	0.00147842	0.938779	0.000404443
				3780	0.999341	0.00198604	0.969775	0.00147942	0.939119	0.000404512
				3784	0.999558	0.00198626	0.969934	0.00147954	0.939099	0.000404508
				3788	1.0002	0.00198689	0.969338	0.0014791	0.939547	0.000404599
				3792	1.00092	0.00198762	0.969269	0.00147905	0.939034	0.000404495
				3796	1.00041	0.00198711	0.968448	0.00147844	0.939424	0.000404574
				3800	1.00105	0.00198774	0.969335	0.0014791	0.939107	0.00040451

## Sheet: Supplementary Table1
		Sample	S1	Error Bar	S2	Error Bar	S3	Error Bar
		Density Extracted from Experiment (ppm)	123.223	plus 7.7077767767768	148.849	plus 24.7251511511512	235.736	plus 35.4352642642643
				minus 7.60722322322322		minus 20.9208488488488		minus 30.9307357357357
		Counts N (10^6 photons/s)	0.64	0.03	0.84	0.03	1.44	0.04
		Contrast C (%)	4.74	0.27	3.89	0.19	4	0.17
		Adjusted Counts N_A (a.u.)	1	0.06	1.07	0.06	1.9	0.11

## Sheet: Supplementary Fig 1
		XY8 Sweep \tau, N_0 = 8				XY8 Sweep \tau, N_0 = 16				XY8 Sweep N, \tau = 4 ns
		Time (ns)	Normalized Contrast (a.u.)	Error Bar		Time (ns)	Normalized Contrast (a.u.)	Error Bar		Time (ns)	Normalized Contrast (a.u.)	Error Bar
		64	0.493908	0.00643509		128	0.341273	0.0040233		46	0.742088	0.0266114
		80	0.595661	0.00640668		160	0.246004	0.00401983		86	0.552657	0.0268548
		96	0.366302	0.00649046		192	0.209741	0.00396264		126	0.553796	0.0269807
		112	0.357313	0.00646426		224	0.14571	0.00399333		166	0.41063	0.0266545
		128	0.389023	0.00645539		256	0.138576	0.00395035		206	0.349923	0.0266761
		144	0.386277	0.00647313		288	0.110967	0.0040262		246	0.175752	0.026598
		160	0.242904	0.00640417		320	0.0656078	0.0039772		286	0.12454	0.026564
		176	0.119989	0.00650511		352	0.0174259	0.00405386		326	0.116823	0.0266785
		192	0.0985605	0.00644259		384	0.0158024	0.00398958		366	0.0969028	0.0268953
		208	0.086043	0.00641512		416	0.0127983	0.00398508		406	0.0511936	0.0268747
		224	0.121941	0.00639338		448	0.0202401	0.00397839		446	0.0691593	0.0268633
		240	0.145516	0.00642136		480	0.0318489	0.00399741		486	0.014412	0.027112
		256	0.151171	0.00639271		512	0.0331376	0.00398185		526	0.0553241	0.0267396
		272	0.102227	0.00641508		544	0.0181919	0.00397551		566	0.0564205	0.0267744
		288	0.0562605	0.00650031		576	0.00661932	0.0039899		606	0.0543388	0.0267967
		304	0.0625379	0.00644389		608	0.00861412	0.00395725		646	0.0373582	0.0269011
		320	0.0735403	0.00645439		640	0.00179545	0.00401206		686	0.0330242	0.0273447
		336	0.0569084	0.00638077		672	0.00677782	0.00398533		726	0.0544109	0.0268502
		352	0.0506642	0.00639435		704	0.0028063	0.00396542		766	0.0388097	0.0268792
		368	0.0588686	0.00643988		736	-0.000884307	0.00396328		806	0.0176134	0.0266602
		384	0.0499048	0.00639663						846	0.00566796	0.0270664
		400	0.0421438	0.00638413						886	0.0119387	0.026958
		416	0.020019	0.00649038						926	0.0163764	0.0267312
		432	0.00924782	0.00637355						966	0.0184621	0.026598
		448	0.0155466	0.00639763						1006	0.00401379	0.0269058
		464	0.0129577	0.00647225						1046	-0.0138214	0.0268375
		480	0.0108201	0.00647629						1086	0.0284001	0.0268494
		496	0.00658955	0.00638904						1126	0.0398163	0.0268276
		512	0.00588097	0.00645628						1166	-0.0202727	0.0269625
		528	0.00328656	0.00633633						1206	0.0235304	0.026813
										1246	-0.0212103	0.0263724
										1286	0.00449666	0.0264567
										1326	-0.0286997	0.0265411
										1366	-0.0155577	0.0268273
										1406	0.0141823	0.0266485
										1446	-0.00902109	0.0267069
										1486	0.000886201	0.0272656
										1526	-0.0481819	0.0268592
										1566	0.0347331	0.0267128
										1606	-0.0286016	0.0269558
										1646	-0.014341	0.0271382
										1686	0.0562982	0.0268345
										1726	-0.0199823	0.0269247
										1766	-0.00048659	0.0268703
										1806	0.00209429	0.0269064
										1846	-0.00888906	0.0267411
										1886	0.016591	0.0267469
										1926	-0.0128998	0.0267975
										1966	-0.0457472	0.026736
										2006	-0.021324	0.0267306
